# Supplementary material for: Regulatory Mechanism of the Atypical AP-1-Like Transcription Factor Yap1 in Cryptococcus neoformans
Source: mSphere. 2019 Nov 20;4(6):e00785-19. doi: 10.1128/mSphere.00785-19 (PMC6887862; doi:10.1128/mSphere.00785-19)
Supplement: DATA SET S1 [file mSphere.00785-19-sd001.xlsx]

## Sheet: Intro
	Data Set 1. Yap1-dependent transcriptome profiles.
	Journal title: Functional dissection of the regulatory mechanism of the atypical AP-1-like transcription factor, Yap1, in Cryptococcus neoformans
	Authors: Yee-Seul So, Shinae Maeng, Dong-Hoon Yang, Hyelim Kim, Kyung-Tae Lee, Seong-Ryong Yu, Jenny Toner, Vinay K. Giri, Dena L. Toffaletti, Samantha Arras, James Fraser, John Perfect and Yong-Sun Bahn
	Sheet 1. Result of DEG analysis.
	Sheet 2. Yap1-dependent genes. (with adjusted P value<0.05)

## Sheet: DEG-analysis
Locus	baseMean	log2FoldChange	lfcSE	stat	pvalue	padj
CNAG_06576	6534.28	-5.96607	0.245678	-24.2841	2.88753e-130	2.33544e-126
CNAG_05264	1087.31	-6.01205	0.266735	-22.5394	1.70486e-112	6.89446e-109
CNAG_06578	2960.64	-4.36835	0.204198	-21.3927	1.56172e-101	4.21039e-98
CNAG_05685	2824.98	-3.16295	0.181691	-17.4085	7.11816e-68	1.43929e-64
CNAG_06577	584.039	-5.99907	0.348584	-17.2098	2.24039e-66	3.62405e-63
CNAG_05602	12516.5	-3.01924	0.185866	-16.2442	2.4558e-59	3.31042e-56
CNAG_02925	5444.04	-3.00236	0.186968	-16.0581	5.01291e-58	5.79206e-55
CNAG_12988	498.931	-4.68029	0.298457	-15.6816	2.01988e-55	2.0421e-52
CNAG_00399	619.881	-3.58353	0.235492	-15.2172	2.71842e-52	2.44295e-49
CNAG_07856	579.88	-2.81602	0.18939	-14.8689	5.2461e-50	4.24304e-47
CNAG_01621	8511.14	-4.33071	0.294107	-14.7249	4.45883e-49	3.27846e-46
CNAG_06220	2340.82	-4.76385	0.324333	-14.6882	7.67756e-49	5.17467e-46
CNAG_02942	765.71	-3.63693	0.251396	-14.467	1.95948e-47	1.2191e-44
CNAG_02182	3357.82	-3.55321	0.256271	-13.8651	1.03148e-43	5.959e-41
CNAG_01539	9470.88	-2.31021	0.177569	-13.0102	1.07111e-38	5.77544e-36
CNAG_07752	2261.51	-2.04653	0.158446	-12.9162	3.64678e-38	1.84345e-35
CNAG_00531	1567.5	-3.06574	0.239345	-12.8089	1.46248e-37	6.95796e-35
CNAG_00791	351.495	-3.08101	0.257622	-11.9594	5.79538e-33	2.60406e-30
CNAG_02048	2857.04	-2.13559	0.178906	-11.9369	7.59781e-33	3.23427e-30
CNAG_01004	708.076	-2.94993	0.248159	-11.8872	1.37907e-32	5.57697e-30
CNAG_05590	6696.02	-2.55318	0.215548	-11.8451	2.28271e-32	8.79168e-30
CNAG_00979	8208.36	-2.5775	0.219838	-11.7245	9.54166e-32	3.50786e-29
CNAG_06374	599.674	-2.97467	0.254532	-11.6868	1.48891e-31	5.2358e-29
CNAG_03572	907.891	-4.05098	0.348105	-11.6372	2.66536e-31	8.98227e-29
CNAG_06067	1356.38	-1.93298	0.171784	-11.2524	2.25456e-29	7.29396e-27
CNAG_02752	640.498	-2.89162	0.265462	-10.8928	1.24801e-27	3.88227e-25
CNAG_05138	2541.29	-2.13351	0.197623	-10.7958	3.60194e-27	1.07898e-24
CNAG_00873	661.861	-2.42193	0.225169	-10.756	5.54989e-27	1.60313e-24
CNAG_12985	583.378	-2.83917	0.267192	-10.626	2.25653e-26	6.29339e-24
CNAG_00876	2440.03	-1.43534	0.144158	-9.95671	2.35734e-23	6.3554e-21
CNAG_06163	334.055	-2.48754	0.253158	-9.82605	8.69589e-23	2.26879e-20
CNAG_04953	6513.33	-1.71272	0.175904	-9.73667	2.10333e-22	5.31616e-20
CNAG_04141	1249.09	-2.10556	0.218061	-9.65585	4.64302e-22	1.13796e-19
CNAG_00301	758.369	-3.26701	0.342819	-9.52986	1.575e-21	3.74664e-19
CNAG_00919	730.804	-2.0698	0.217368	-9.52213	1.69659e-21	3.92058e-19
CNAG_04920	1081.15	-2.46819	0.263399	-9.37052	7.21737e-21	1.6215e-18
CNAG_02527	804.203	-1.75785	0.191041	-9.2014	3.53317e-20	7.72331e-18
CNAG_04938	664.394	-2.72176	0.297518	-9.14823	5.78763e-20	1.23185e-17
CNAG_04386	626.709	-3.36123	0.376126	-8.93644	4.01893e-19	8.33464e-17
CNAG_06935	168.863	-2.70656	0.303419	-8.92022	4.6538e-19	9.40998e-17
CNAG_04163	1592.39	-2.90272	0.329854	-8.79999	1.36824e-18	2.69911e-16
CNAG_05697	468.618	-2.14774	0.244653	-8.77872	1.65351e-18	3.18418e-16
CNAG_00597	2157.44	-1.90164	0.217795	-8.7313	2.51757e-18	4.63687e-16
CNAG_06800	2028.29	-6.21563	0.711897	-8.73108	2.52253e-18	4.63687e-16
CNAG_00984	826.453	-2.91345	0.334694	-8.70481	3.18094e-18	5.71722e-16
CNAG_05003	268.773	-1.96464	0.230566	-8.52093	1.58273e-17	2.78286e-15
CNAG_02658	513.422	-2.39366	0.284978	-8.39946	4.48539e-17	7.7187e-15
CNAG_05994	1032.02	-2.98406	0.355466	-8.39477	4.66799e-17	7.73945e-15
CNAG_00239	160.17	-3.02297	0.360124	-8.39425	4.68884e-17	7.73945e-15
CNAG_07695	3403.94	-1.53211	0.184542	-8.30221	1.02195e-16	1.65311e-14
CNAG_04903	717.752	-5.65416	0.683108	-8.27712	1.26195e-16	2.00131e-14
CNAG_00879	5341.21	-1.43973	0.177054	-8.13157	4.23782e-16	6.59144e-14
CNAG_04474	241.665	-2.39297	0.294756	-8.11847	4.72112e-16	7.2046e-14
CNAG_00732	898.821	-2.01239	0.250339	-8.03868	9.081e-16	1.36013e-13
CNAG_05329	233.751	2.23913	0.280286	7.98873	1.3634e-15	2.00495e-13
CNAG_06993	2207.24	-1.21162	0.15355	-7.89072	3.00458e-15	4.33947e-13
CNAG_02093	807.749	-1.863	0.237621	-7.84024	4.49702e-15	6.32997e-13
CNAG_00302	142.421	-2.98249	0.380465	-7.83906	4.53929e-15	6.32997e-13
CNAG_02864	1683.28	-4.4914	0.573291	-7.83441	4.71039e-15	6.45723e-13
CNAG_03677	1988.49	-1.64307	0.211494	-7.76891	7.91648e-15	1.06714e-12
CNAG_01349	116.519	2.88347	0.371522	7.76123	8.41067e-15	1.11517e-12
CNAG_12772	734.259	-1.52661	0.197509	-7.72932	1.08124e-14	1.41049e-12
CNAG_01047	191.151	-3.88471	0.50549	-7.68503	1.52961e-14	1.96373e-12
CNAG_07990	640.769	-1.4413	0.187914	-7.66996	1.72046e-14	2.17423e-12
CNAG_04981	3222.12	-4.07481	0.534276	-7.62678	2.40681e-14	2.99482e-12
CNAG_01341	804.883	-2.63597	0.35105	-7.50881	5.96689e-14	7.31216e-12
CNAG_00093	1409.68	-2.6074	0.349571	-7.45884	8.7286e-14	1.05369e-11
CNAG_01585	197.791	-3.56796	0.480496	-7.42556	1.12302e-13	1.33574e-11
CNAG_04934	857.85	-1.2239	0.165352	-7.40179	1.34365e-13	1.57499e-11
CNAG_02054	1808.45	-1.04247	0.141373	-7.3739	1.65703e-13	1.91458e-11
CNAG_00240	1569.71	1.51635	0.205753	7.36979	1.70901e-13	1.94683e-11
CNAG_00897	3362.04	-1.73394	0.235653	-7.35801	1.86666e-13	2.09688e-11
CNAG_03564	597.202	-2.31473	0.316773	-7.3072	2.7277e-13	3.02214e-11
CNAG_00091	1596.03	-4.49131	0.616355	-7.28689	3.17202e-13	3.46693e-11
CNAG_02877	946.657	-2.60774	0.358073	-7.2827	3.27214e-13	3.52868e-11
CNAG_00130	3053.44	-1.69085	0.232462	-7.27368	3.49826e-13	3.72288e-11
CNAG_06868	937.335	-2.31594	0.318873	-7.26289	3.78914e-13	3.98007e-11
CNAG_03140	4302.55	-1.20165	0.166312	-7.22531	4.99964e-13	5.18425e-11
CNAG_03495	77.2002	-3.5451	0.497136	-7.13105	9.96066e-13	1.01977e-10
CNAG_01275	1023.82	-1.08222	0.15191	-7.12406	1.04792e-12	1.05237e-10
CNAG_04737	1687.74	-2.12304	0.298043	-7.12327	1.05394e-12	1.05237e-10
CNAG_04338	548.451	-1.81117	0.258657	-7.00219	2.51999e-12	2.48557e-10
CNAG_01019	17573.5	1.25333	0.179321	6.98926	2.7633e-12	2.69272e-10
CNAG_00115	2238.84	-2.06517	0.295773	-6.98226	2.90466e-12	2.79677e-10
CNAG_07939	2188.4	-5.54548	0.795131	-6.97429	3.07409e-12	2.92509e-10
CNAG_02777	1000.87	-1.86072	0.266861	-6.97264	3.11056e-12	2.92537e-10
CNAG_03566	2624.41	-5.05058	0.725973	-6.95698	3.47635e-12	3.2318e-10
CNAG_06428	792.578	-1.29077	0.185747	-6.94909	3.67661e-12	3.37914e-10
CNAG_00261	10391.9	-0.993418	0.143263	-6.93421	4.08499e-12	3.71229e-10
CNAG_01735	1329.09	-3.92102	0.570332	-6.87497	6.20016e-12	5.57188e-10
CNAG_01686	903.843	-2.09803	0.305528	-6.86691	6.56093e-12	5.8313e-10
CNAG_04901	1332.9	1.11984	0.164484	6.80819	9.88312e-12	8.68855e-10
CNAG_04076	400.02	-2.5328	0.372585	-6.79791	1.0615e-11	9.23163e-10
CNAG_06109	4045.66	-5.16104	0.760319	-6.788	1.13698e-11	9.78289e-10
CNAG_03772	632.357	1.47926	0.21969	6.73339	1.65751e-11	1.41115e-09
CNAG_00480	843.207	-1.12119	0.166919	-6.71696	1.85555e-11	1.5633e-09
CNAG_07319	1014.49	-2.05486	0.306581	-6.70251	2.04871e-11	1.70824e-09
CNAG_05913	326.992	-1.62184	0.242202	-6.69621	2.13891e-11	1.76526e-09
CNAG_04622	747.047	-1.33916	0.200751	-6.67076	2.54488e-11	2.07909e-09
CNAG_00815	785.517	-1.38045	0.20716	-6.66368	2.67063e-11	2.16e-09
CNAG_02851	1108.07	-1.13974	0.17112	-6.6605	2.72891e-11	2.18529e-09
CNAG_01847	201.544	-2.04404	0.307546	-6.64627	3.00614e-11	2.38369e-09
CNAG_05872	977.013	-1.78322	0.268446	-6.64274	3.07912e-11	2.41786e-09
CNAG_01761	13935.3	-1.51767	0.231643	-6.55178	5.6856e-11	4.42164e-09
CNAG_02327	3435.57	-0.850899	0.130077	-6.54152	6.08954e-11	4.69069e-09
CNAG_01949	245.421	-1.59513	0.247192	-6.45303	1.09637e-10	8.36554e-09
CNAG_12081	286.332	-1.88296	0.292006	-6.44837	1.13062e-10	8.54621e-09
CNAG_00522	1563.75	-1.55775	0.241998	-6.43704	1.21829e-10	9.12367e-09
CNAG_04807	632.788	-1.85699	0.288593	-6.43464	1.23767e-10	9.18376e-09
CNAG_06098	651.172	-1.35442	0.21127	-6.41082	1.44738e-10	1.06422e-08
CNAG_04857	2860.42	-0.942492	0.147334	-6.39698	1.58481e-10	1.15477e-08
CNAG_01348	1254.57	-1.56245	0.245197	-6.37221	1.86318e-10	1.34548e-08
CNAG_02230	1869.74	-1.76694	0.277396	-6.36973	1.89365e-10	1.35539e-08
CNAG_03563	1495.26	-1.51067	0.237949	-6.34872	2.17114e-10	1.54037e-08
CNAG_04314	1180.6	-1.87992	0.298513	-6.29761	3.02271e-10	2.12589e-08
CNAG_01417	243.59	-2.19294	0.348409	-6.29417	3.09058e-10	2.15488e-08
CNAG_06121	981.771	-1.76605	0.283938	-6.21983	4.97702e-10	3.44053e-08
CNAG_07798	210.206	1.55224	0.250586	6.19443	5.84978e-10	4.00958e-08
CNAG_06205	2085.46	-1.56348	0.25319	-6.17514	6.61038e-10	4.49283e-08
CNAG_01239	643.21	-1.28838	0.210091	-6.1325	8.65064e-10	5.83053e-08
CNAG_12511	31.566	-8.47467	1.38669	-6.11142	9.87494e-10	6.60071e-08
CNAG_12315	33.7797	-8.57314	1.40597	-6.09767	1.07626e-09	7.1351e-08
CNAG_03194	358.54	-1.48861	0.244213	-6.09552	1.0908e-09	7.17265e-08
CNAG_03084	154.31	-2.09993	0.346323	-6.06349	1.33199e-09	8.688e-08
CNAG_00575	786.942	-1.91033	0.315708	-6.05096	1.43987e-09	9.31653e-08
CNAG_12661	59.7661	-2.77827	0.45999	-6.03984	1.54268e-09	9.90256e-08
CNAG_02347	534.491	-1.70719	0.28337	-6.02462	1.69511e-09	1.07953e-07
CNAG_06201	750.685	-1.3113	0.217871	-6.0187	1.75829e-09	1.11102e-07
CNAG_05654	475.162	-2.12932	0.353991	-6.01519	1.79676e-09	1.12652e-07
CNAG_03146	4708.92	-1.65243	0.277295	-5.95909	2.53642e-09	1.57805e-07
CNAG_01493	469.513	-2.06291	0.346487	-5.95379	2.62e-09	1.6176e-07
CNAG_00107	796.49	-1.93397	0.325761	-5.93677	2.90687e-09	1.78112e-07
CNAG_02129	7927.69	-4.4171	0.744742	-5.93105	3.0101e-09	1.83051e-07
CNAG_03545	156.95	-1.60003	0.270754	-5.90954	3.43067e-09	2.07069e-07
CNAG_06388	7136.26	-6.32616	1.07341	-5.89351	3.78084e-09	2.26514e-07
CNAG_01102	2507.93	-3.3978	0.577241	-5.88628	3.94996e-09	2.34906e-07
CNAG_04313	924.644	-1.11812	0.191162	-5.84906	4.94372e-09	2.9186e-07
CNAG_05309	1667.02	-1.1583	0.198115	-5.84661	5.01686e-09	2.92945e-07
CNAG_12773	44.1371	-3.3405	0.571475	-5.8454	5.05349e-09	2.92945e-07
CNAG_02550	844.288	-1.71113	0.29276	-5.84483	5.07076e-09	2.92945e-07
CNAG_04217	756.784	-4.5159	0.773129	-5.84108	5.1865e-09	2.97507e-07
CNAG_02323	1523.14	-0.860218	0.147393	-5.83623	5.33962e-09	3.04132e-07
CNAG_05643	323.317	-1.41175	0.244822	-5.76644	8.09617e-09	4.57915e-07
CNAG_01044	1063.48	-2.02073	0.354071	-5.70712	1.14901e-08	6.45359e-07
CNAG_06214	1581.85	-0.877611	0.154241	-5.68987	1.27137e-08	7.09159e-07
CNAG_03389	2568.93	-0.80541	0.141717	-5.68323	1.32174e-08	7.32209e-07
CNAG_06074	543.127	-2.079	0.367038	-5.66426	1.47656e-08	8.1241e-07
CNAG_03213	858.3	-1.42362	0.251717	-5.65563	1.55275e-08	8.48557e-07
CNAG_07538	1302.45	-1.33935	0.23808	-5.62566	1.84802e-08	1.00314e-06
CNAG_03983	6171.34	-1.19898	0.214001	-5.60269	2.11045e-08	1.13315e-06
CNAG_01368	135.485	-2.34532	0.418671	-5.60181	2.12127e-08	1.13315e-06
CNAG_04747	299.668	-1.53405	0.273883	-5.60113	2.12957e-08	1.13315e-06
CNAG_04275	680.799	-1.72431	0.307982	-5.59876	2.1589e-08	1.14126e-06
CNAG_07775	204.473	-1.94042	0.346818	-5.59492	2.20723e-08	1.15587e-06
CNAG_13123	41.6518	-3.13003	0.559503	-5.5943	2.21512e-08	1.15587e-06
CNAG_02822	1184.37	-0.999751	0.179354	-5.57417	2.48718e-08	1.28951e-06
CNAG_12741	45.7728	2.7492	0.495691	5.5462	2.91938e-08	1.50395e-06
CNAG_02692	2753.98	-0.971169	0.175289	-5.54038	3.01813e-08	1.54498e-06
CNAG_06354	391.369	-1.11173	0.200767	-5.5374	3.06988e-08	1.56158e-06
CNAG_05732	1287.84	-1.76757	0.319703	-5.5288	3.2242e-08	1.62983e-06
CNAG_12161	137.861	-2.30078	0.416431	-5.52499	3.29502e-08	1.6515e-06
CNAG_06453	1859.27	-3.89301	0.704706	-5.52431	3.3079e-08	1.6515e-06
CNAG_03728	427.588	-2.27066	0.412588	-5.50346	3.72413e-08	1.8479e-06
CNAG_05608	369.487	-1.55105	0.282173	-5.4968	3.86755e-08	1.90736e-06
CNAG_07908	4083.28	0.931398	0.169709	5.48821	4.06027e-08	1.99027e-06
CNAG_05598	743.708	-1.1343	0.206779	-5.48559	4.12094e-08	2.00784e-06
CNAG_06396	83.1469	-2.32929	0.424842	-5.48274	4.188e-08	2.02829e-06
CNAG_07902	723.011	-1.04545	0.19145	-5.46067	4.7435e-08	2.28365e-06
CNAG_05155	1307.18	-1.4319	0.262807	-5.44848	5.08007e-08	2.43122e-06
CNAG_01043	6126.56	-1.11741	0.205353	-5.44144	5.28528e-08	2.51455e-06
CNAG_03565	1921.08	-1.1522	0.213091	-5.40706	6.4066e-08	3.03021e-06
CNAG_03525	648.38	-1.04692	0.193755	-5.40331	6.54225e-08	3.07638e-06
CNAG_02363	873.586	-0.870756	0.162376	-5.36261	8.20297e-08	3.83501e-06
CNAG_03492	1971.5	-3.77788	0.706702	-5.34579	9.00237e-08	4.18455e-06
CNAG_04833	495.409	-1.44843	0.274269	-5.28106	1.28441e-07	5.9362e-06
CNAG_05864	1084.31	-1.14132	0.216433	-5.27332	1.33979e-07	6.15695e-06
CNAG_03794	481.715	-1.35458	0.257664	-5.25716	1.46294e-07	6.68488e-06
CNAG_04744	848.572	-1.68546	0.321214	-5.24716	1.54464e-07	6.99616e-06
CNAG_12376	275.015	-2.45982	0.468831	-5.24671	1.54836e-07	6.99616e-06
CNAG_03142	8011.82	-3.29503	0.628534	-5.2424	1.58498e-07	7.12183e-06
CNAG_01155	6502.11	-1.34198	0.256217	-5.23767	1.62614e-07	7.26641e-06
CNAG_04323	892.982	-1.43479	0.27554	-5.20718	1.91736e-07	8.49706e-06
CNAG_02398	491.099	-1.79287	0.344342	-5.20667	1.92255e-07	8.49706e-06
CNAG_06200	585.005	-1.02175	0.196368	-5.20324	1.95843e-07	8.60857e-06
CNAG_04188	804.661	-1.03244	0.198519	-5.20071	1.9853e-07	8.67951e-06
CNAG_04027	2075.74	-5.31932	1.02406	-5.19436	2.05423e-07	8.9326e-06
CNAG_05411	496.99	-0.903613	0.174548	-5.17689	2.25616e-07	9.75821e-06
CNAG_06931	39.7909	-3.16928	0.614013	-5.16158	2.4488e-07	1.05011e-05
CNAG_01131	384.592	-1.17902	0.228441	-5.16119	2.4539e-07	1.05011e-05
CNAG_01942	459.355	-1.78177	0.345973	-5.15003	2.60439e-07	1.10865e-05
CNAG_01846	2116.12	-1.5816	0.307169	-5.14897	2.61925e-07	1.10914e-05
CNAG_03232	1169.42	-0.92368	0.179674	-5.14088	2.73455e-07	1.15193e-05
CNAG_01803	832.806	-4.87838	0.950455	-5.13268	2.85648e-07	1.19706e-05
CNAG_02591	198.979	-1.99072	0.388436	-5.12496	2.97598e-07	1.24071e-05
CNAG_02943	9372.32	-1.51644	0.297521	-5.09692	3.45224e-07	1.42458e-05
CNAG_02815	3172.63	-2.59076	0.508736	-5.09254	3.53292e-07	1.45047e-05
CNAG_02690	522.433	-1.18405	0.234006	-5.05992	4.19422e-07	1.71327e-05
CNAG_00995	2251.24	-3.50314	0.696134	-5.03227	4.84702e-07	1.96999e-05
CNAG_05383	235.128	-2.1358	0.425062	-5.02469	5.04252e-07	2.0392e-05
CNAG_00699	188.789	-1.34815	0.26846	-5.02181	5.11876e-07	2.04437e-05
CNAG_05095	1449.02	-1.58108	0.314858	-5.02156	5.12532e-07	2.04437e-05
CNAG_04963	3248.23	-0.923932	0.184001	-5.02134	5.13113e-07	2.04437e-05
CNAG_03012	17735.4	-1.1012	0.219434	-5.01838	5.21078e-07	2.06592e-05
CNAG_06698	218.437	-1.66884	0.334185	-4.99376	5.92158e-07	2.33628e-05
CNAG_12277	607.688	-1.28117	0.256701	-4.99091	6.00954e-07	2.35947e-05
CNAG_06190	1250.59	-0.782757	0.157081	-4.98314	6.25599e-07	2.44437e-05
CNAG_05657	439.772	-1.16782	0.234544	-4.97909	6.38848e-07	2.48413e-05
CNAG_01683	16873.8	-0.757794	0.152652	-4.96419	6.89901e-07	2.66982e-05
CNAG_06924	1369.3	-1.58449	0.321973	-4.9212	8.60155e-07	3.31282e-05
CNAG_12546	35.7557	-3.16416	0.643307	-4.91859	8.71717e-07	3.32685e-05
CNAG_00254	818.76	-0.976819	0.198623	-4.91795	8.7457e-07	3.32685e-05
CNAG_05813	439.804	-0.983078	0.19991	-4.9176	8.76137e-07	3.32685e-05
CNAG_06638	6044.71	-0.668748	0.136187	-4.91051	9.08411e-07	3.43328e-05
CNAG_00813	101.96	-2.39259	0.487722	-4.90565	9.31202e-07	3.50305e-05
CNAG_03894	297.134	1.30652	0.26681	4.89681	9.74029e-07	3.6472e-05
CNAG_01078	611.636	-1.00574	0.205761	-4.88789	1.01924e-06	3.7989e-05
CNAG_05940	1898.38	-1.3608	0.278977	-4.87784	1.07253e-06	3.9792e-05
CNAG_05158	1026.83	-0.859913	0.17664	-4.86816	1.12642e-06	4.16004e-05
CNAG_00074	2314.65	-1.06204	0.218291	-4.86525	1.14314e-06	4.20259e-05
CNAG_01007	602.253	-1.01005	0.208275	-4.84959	1.23716e-06	4.50807e-05
CNAG_03060	392.871	-1.19766	0.246962	-4.84956	1.23738e-06	4.50807e-05
CNAG_04324	378.271	-1.14569	0.236766	-4.83891	1.30552e-06	4.735e-05
CNAG_02049	24.2262	-4.69032	0.971469	-4.82807	1.37863e-06	4.97783e-05
CNAG_01574	1756.52	-1.49076	0.308962	-4.82506	1.39959e-06	5.03106e-05
CNAG_02088	1802.53	-1.53382	0.318505	-4.81569	1.46692e-06	5.24975e-05
CNAG_00834	1143.6	-3.53388	0.734256	-4.81287	1.4878e-06	5.30104e-05
CNAG_01930	710.414	-0.804042	0.1672	-4.80886	1.51793e-06	5.38466e-05
CNAG_04475	1550.78	-0.94792	0.197597	-4.79723	1.60876e-06	5.68194e-05
CNAG_04105	2286.68	-5.13668	1.07782	-4.76579	1.88112e-06	6.61501e-05
CNAG_03268	2302.2	-1.51503	0.318874	-4.75117	2.02242e-06	7.08109e-05
CNAG_02751	951.167	-1.61593	0.340829	-4.74116	2.12493e-06	7.40796e-05
CNAG_07631	1009.92	-1.3084	0.277416	-4.71637	2.40089e-06	8.33409e-05
CNAG_00456	2191.5	-0.761882	0.161876	-4.70658	2.51913e-06	8.70713e-05
CNAG_03595	2009.41	-1.12561	0.240281	-4.68455	2.80579e-06	9.62081e-05
CNAG_07308	195.882	-1.76628	0.377053	-4.68444	2.80726e-06	9.62081e-05
CNAG_00162	5042.09	-4.12471	0.881731	-4.67797	2.89728e-06	9.88742e-05
CNAG_04315	2113	-1.05282	0.225106	-4.67698	2.91138e-06	9.89379e-05
CNAG_01112	1135.24	-1.06829	0.229305	-4.65879	3.18069e-06	0.000107638
CNAG_12820	33.02	-2.79745	0.600812	-4.65612	3.2222e-06	0.000108588
CNAG_05115	2640.96	-0.885857	0.190322	-4.65453	3.24726e-06	0.000108979
CNAG_04988	242.173	1.35363	0.291483	4.64393	3.41841e-06	0.000114249
CNAG_00758	514.145	-1.21555	0.26293	-4.62309	3.78057e-06	0.000125484
CNAG_03408	1779.49	-3.09228	0.668916	-4.62282	3.78562e-06	0.000125484
CNAG_06232	560.04	-1.16578	0.25335	-4.60148	4.19492e-06	0.000138484
CNAG_02351	672.496	-0.827152	0.180348	-4.58642	4.50901e-06	0.000148247
CNAG_05419	1373.35	-0.95507	0.20838	-4.58332	4.57656e-06	0.000149859
CNAG_02800	648.005	-0.963497	0.210381	-4.57978	4.65466e-06	0.000151802
CNAG_06164	285.334	-1.26658	0.276894	-4.57423	4.77972e-06	0.000155255
CNAG_03865	1134.39	-1.47334	0.322614	-4.56688	4.95045e-06	0.000160157
CNAG_00654	116.922	-1.4172	0.310818	-4.5596	5.1251e-06	0.000165147
CNAG_04373	4926.44	-0.809546	0.178239	-4.54192	5.57449e-06	0.000178915
CNAG_04210	1879.77	0.721331	0.159083	4.53431	5.77923e-06	0.000184752
CNAG_04926	92.7242	-2.2625	0.499503	-4.52949	5.91258e-06	0.000188271
CNAG_06541	2662.21	-2.90257	0.641174	-4.52697	5.98357e-06	0.000189102
CNAG_06568	1427.54	1.33428	0.294744	4.5269	5.98542e-06	0.000189102
CNAG_00848	2284.21	-2.33774	0.516633	-4.52495	6.04099e-06	0.000189892
CNAG_05130	1097.83	-0.975564	0.215624	-4.52438	6.05739e-06	0.000189892
CNAG_06242	2356.52	-0.970379	0.214707	-4.51955	6.19725e-06	0.000193527
CNAG_04098	391.808	-1.18739	0.264278	-4.49295	7.0244e-06	0.000218513
CNAG_02540	822.673	-0.927355	0.206732	-4.48579	7.26438e-06	0.000225112
CNAG_01744	4782.01	-0.996688	0.222625	-4.47698	7.57047e-06	0.000233702
CNAG_02006	1215.32	-0.836756	0.187018	-4.47421	7.66952e-06	0.00023586
CNAG_07629	1029.6	-1.14771	0.256796	-4.46935	7.84571e-06	0.000240364
CNAG_04632	201.478	-1.20614	0.269949	-4.46802	7.8946e-06	0.000240949
CNAG_04288	636.515	-1.02773	0.230073	-4.46696	7.93391e-06	0.000241239
CNAG_02070	5076.28	-4.67158	1.04794	-4.45789	8.27706e-06	0.00025073
CNAG_01691	969.629	-1.45138	0.32649	-4.4454	8.77305e-06	0.000264763
CNAG_05873	79.6821	-2.10004	0.472503	-4.4445	8.8097e-06	0.00026488
CNAG_03847	1742.26	-0.862653	0.194899	-4.42615	9.59278e-06	0.000287357
CNAG_00730	5835.19	-0.940497	0.212573	-4.42436	9.67302e-06	0.000287888
CNAG_01272	616.147	-1.05408	0.238254	-4.42416	9.68169e-06	0.000287888
CNAG_02722	6107.32	-1.06044	0.241534	-4.39044	1.1312e-05	0.000335133
CNAG_05375	4677.76	-0.818797	0.18696	-4.37954	1.18929e-05	0.000351059
CNAG_07457	46.3632	-2.21037	0.505258	-4.37473	1.21581e-05	0.000357581
CNAG_02079	2636.01	-0.931314	0.213334	-4.36551	1.26825e-05	0.000371651
CNAG_03178	864.563	-1.00112	0.229424	-4.36364	1.27916e-05	0.000372179
CNAG_01558	20284	-2.64102	0.605236	-4.36362	1.27925e-05	0.000372179
CNAG_06207	6007.27	-4.82326	1.10613	-4.36047	1.29782e-05	0.00037623
CNAG_02508	1268.45	-1.2625	0.289787	-4.35666	1.3206e-05	0.000381465
CNAG_06880	971.708	-1.02901	0.236331	-4.35412	1.33601e-05	0.000384543
CNAG_01635	335.36	-1.06969	0.246067	-4.34715	1.37918e-05	0.000395559
CNAG_06602	1089.33	-0.935774	0.215481	-4.34272	1.4073e-05	0.0004022
CNAG_06051	518.646	-0.890528	0.205943	-4.32415	1.53121e-05	0.000436073
CNAG_06238	83.6279	-1.9908	0.460894	-4.31944	1.56429e-05	0.000443518
CNAG_06897	1531.9	-1.21915	0.282285	-4.31887	1.56832e-05	0.000443518
CNAG_07549	528.941	2.8787	0.667454	4.31296	1.61081e-05	0.000453946
CNAG_02435	1955.64	-0.771855	0.179135	-4.3088	1.64143e-05	0.000460969
CNAG_12046	266.508	-1.87751	0.436421	-4.30206	1.69215e-05	0.000473568
CNAG_02584	249.655	-1.0282	0.239099	-4.30032	1.70552e-05	0.000475665
CNAG_03229	242.553	1.47869	0.344865	4.28774	1.80501e-05	0.000501682
CNAG_04167	752.015	-0.962548	0.224562	-4.28633	1.81645e-05	0.000503132
CNAG_02030	5684.09	-0.883895	0.206513	-4.28008	1.86823e-05	0.000515707
CNAG_00052	211.269	-4.22285	0.987202	-4.2776	1.88921e-05	0.000519726
CNAG_02008	2049.73	-0.916654	0.215297	-4.25763	2.06605e-05	0.000566447
CNAG_00036	146.823	-1.76626	0.415506	-4.25087	2.12938e-05	0.000581839
CNAG_00315	476.489	-4.44247	1.04584	-4.24774	2.15935e-05	0.000588041
CNAG_03727	910.139	-0.86301	0.203517	-4.24048	2.23045e-05	0.000605365
CNAG_03333	3746.2	-2.42599	0.57266	-4.23635	2.27178e-05	0.00061452
CNAG_01119	11921.5	0.869814	0.205429	4.23414	2.29428e-05	0.000618538
CNAG_01387	1663	-0.774675	0.183004	-4.23311	2.30485e-05	0.000619322
CNAG_03516	3145.18	-0.768758	0.181936	-4.22544	2.38473e-05	0.000638666
CNAG_00336	724.725	0.809429	0.191744	4.2214	2.42788e-05	0.000648075
CNAG_02071	1530.55	-0.722112	0.171111	-4.22013	2.44162e-05	0.000648542
CNAG_04991	764.233	-0.769333	0.182317	-4.21976	2.44566e-05	0.000648542
CNAG_06922	1086.03	-0.820687	0.194803	-4.2129	2.52107e-05	0.000666354
CNAG_06290	259.618	-1.99023	0.473673	-4.2017	2.64916e-05	0.000697929
CNAG_01022	592.63	-0.91744	0.218606	-4.19678	2.70735e-05	0.000710943
CNAG_06791	727.76	-1.36872	0.326274	-4.19501	2.72857e-05	0.000714198
CNAG_06297	3163.18	-5.22977	1.24961	-4.18511	2.85032e-05	0.000743657
CNAG_04090	3002.25	-1.27576	0.306399	-4.16371	3.13115e-05	0.000814301
CNAG_07542	248.297	0.931566	0.22383	4.16195	3.15548e-05	0.000817998
CNAG_12080	46.5021	-2.08417	0.501193	-4.15842	3.20457e-05	0.000828069
CNAG_05915	329.17	-1.59702	0.384157	-4.1572	3.22173e-05	0.000829851
CNAG_00183	816.307	-0.987632	0.237656	-4.15572	3.24272e-05	0.000832606
CNAG_00164	136.797	-1.38603	0.334575	-4.14265	3.43309e-05	0.000878696
CNAG_07355	504.633	1.24901	0.30179	4.13866	3.49335e-05	0.000891299
CNAG_05632	187.801	-1.68222	0.406814	-4.1351	3.54796e-05	0.000902386
CNAG_05170	629.317	-0.740582	0.179445	-4.12707	3.67412e-05	0.000928634
CNAG_06555	1510.54	0.668616	0.162738	4.10853	3.98181e-05	0.00100327
CNAG_12125	115.597	-1.65649	0.407438	-4.06561	4.79065e-05	0.00120332
CNAG_03463	1894.98	-0.768601	0.190045	-4.04431	5.24774e-05	0.00130999
CNAG_01584	262.992	-1.77483	0.439321	-4.03994	5.34658e-05	0.00133056
CNAG_01750	8445.31	-0.780164	0.195112	-3.99854	6.37342e-05	0.00158123
CNAG_02063	1253.06	-0.802243	0.200747	-3.99629	6.43417e-05	0.00159142
CNAG_02683	817.898	-0.805851	0.202088	-3.98762	6.67395e-05	0.0016457
CNAG_05607	1099.24	-1.04124	0.261567	-3.98077	6.86924e-05	0.00168871
CNAG_00872	1589.75	0.625912	0.157267	3.97994	6.89313e-05	0.00168944
CNAG_04139	94.4348	-2.06843	0.519953	-3.9781	6.9469e-05	0.00169748
CNAG_02543	714.33	-1.06282	0.267466	-3.97365	7.07807e-05	0.00172432
CNAG_06632	1346.78	-0.854276	0.216066	-3.95377	7.69289e-05	0.00186847
CNAG_03705	2264.56	-1.1625	0.294545	-3.94675	7.922e-05	0.00191836
CNAG_01125	1825.17	-0.967821	0.245673	-3.93947	8.16622e-05	0.00197159
CNAG_03948	4598.78	-0.706302	0.179809	-3.92808	8.56265e-05	0.00206115
CNAG_05258	35.614	-3.23413	0.827397	-3.9088	9.27571e-05	0.00222617
CNAG_02470	517.84	-0.852323	0.218277	-3.90477	9.43153e-05	0.00225687
CNAG_05583	1230.12	0.548133	0.140721	3.89518	9.81266e-05	0.00234114
CNAG_06134	5856.2	-0.587067	0.150834	-3.89213	9.93683e-05	0.0023638
CNAG_06497	368.341	-1.07357	0.276331	-3.88508	0.000102296	0.00242629
CNAG_12558	72.2754	-1.88992	0.48783	-3.87414	0.000107002	0.00253051
CNAG_01031	888.084	-2.73399	0.707012	-3.86696	0.0001102	0.00259853
CNAG_01745	4743.3	-1.06574	0.275691	-3.8657	0.000110772	0.00260442
CNAG_06334	841.836	-1.39366	0.360779	-3.8629	0.000112047	0.00262676
CNAG_00275	870.941	-0.912061	0.237325	-3.84309	0.000121497	0.00284008
CNAG_02460	1057.59	-1.2514	0.325983	-3.83886	0.000123607	0.00288107
CNAG_12770	394.74	-3.27301	0.852949	-3.83729	0.000124399	0.0028912
CNAG_06574	301.856	-1.85727	0.484495	-3.8334	0.000126382	0.0029246
CNAG_00454	97.1925	-2.81335	0.73397	-3.83306	0.000126559	0.0029246
CNAG_06169	488.036	-1.38391	0.3619	-3.824	0.000131305	0.00302562
CNAG_06758	571.112	-0.751356	0.19692	-3.81554	0.000135885	0.00310641
CNAG_13059	7.99871	-6.49222	1.70154	-3.81551	0.000135903	0.00310641
CNAG_03453	1113.44	0.641874	0.168232	3.8154	0.000135963	0.00310641
CNAG_01939	260.447	-0.952093	0.24981	-3.81127	0.000138254	0.00314986
CNAG_00981	35.0283	-2.9491	0.774226	-3.80909	0.000139478	0.00316881
CNAG_06241	1216.78	-0.779414	0.204765	-3.80638	0.000141017	0.0031948
CNAG_00596	182.17	-1.0611	0.280138	-3.78778	0.000152002	0.00343406
CNAG_00519	1683.17	-0.753301	0.19946	-3.77669	0.000158924	0.00358044
CNAG_02047	599.558	-0.894656	0.237065	-3.77389	0.000160723	0.00361091
CNAG_06879	662.526	-0.892702	0.236703	-3.7714	0.000162335	0.00363357
CNAG_02903	1951.14	-0.611712	0.162347	-3.76792	0.000164614	0.00366777
CNAG_07941	2571.11	-0.664703	0.1765	-3.76602	0.000165867	0.00368553
CNAG_03143	6009.98	-3.52318	0.941105	-3.74366	0.000181357	0.00401868
CNAG_03114	1031.28	-1.27597	0.340924	-3.74269	0.00018206	0.00402322
CNAG_04886	482.706	-0.952707	0.254786	-3.73925	0.000184569	0.00406756
CNAG_05321	291.553	0.923208	0.247256	3.73382	0.000188598	0.00414505
CNAG_06820	1443.68	-0.550747	0.147544	-3.73276	0.000189391	0.00415121
CNAG_01138	4527.14	-0.862257	0.231224	-3.72909	0.00019217	0.00420073
CNAG_04970	585.284	-1.09108	0.293041	-3.72332	0.000196621	0.00427493
CNAG_04756	398.45	-0.981601	0.263784	-3.72123	0.000198255	0.00429889
CNAG_12913	62.6251	-1.58645	0.426445	-3.72017	0.000199091	0.00430547
CNAG_04919	347.24	1.00283	0.269948	3.7149	0.000203281	0.00438436
CNAG_06999	241.861	-1.13478	0.305539	-3.71403	0.000203982	0.00438778
CNAG_04077	61.3986	-1.49678	0.403934	-3.7055	0.00021097	0.00452607
CNAG_01896	15196.6	-0.699198	0.188876	-3.70189	0.000213998	0.00457137
CNAG_07482	520.176	-0.999116	0.269912	-3.70164	0.000214212	0.00457137
CNAG_03689	919.092	-0.721643	0.195018	-3.70039	0.000215265	0.00458174
CNAG_06336	740.504	-0.885894	0.240235	-3.68761	0.000226372	0.00479635
CNAG_05836	692.342	-0.719208	0.195043	-3.68743	0.000226534	0.00479635
CNAG_02360	1260.29	-0.630995	0.171465	-3.68002	0.000233212	0.00492485
CNAG_05939	214.455	-1.99369	0.541962	-3.67866	0.000234464	0.0049384
CNAG_00750	1826.19	0.806941	0.219768	3.67178	0.000240865	0.0050478
CNAG_07554	4262.41	0.636336	0.173306	3.67174	0.000240906	0.0050478
CNAG_01082	955.074	-0.909585	0.247913	-3.66897	0.000243526	0.00508951
CNAG_00076	1255.4	-0.528228	0.144018	-3.66778	0.000244665	0.00510013
CNAG_02587	730.161	0.725965	0.198209	3.66262	0.000249648	0.00518756
CNAG_04992	668.492	-0.721056	0.196896	-3.66211	0.000250142	0.00518756
CNAG_06963	2072.56	-0.604374	0.165157	-3.65938	0.000252828	0.00522986
CNAG_05901	723.131	0.633174	0.17307	3.65849	0.000253706	0.00523463
CNAG_05251	121.933	-4.13153	1.13034	-3.65513	0.000257052	0.00529017
CNAG_12616	25.9618	-2.34229	0.645958	-3.62607	0.000287766	0.00589227
CNAG_07522	1081	-1.07864	0.299588	-3.60041	0.000317715	0.00648909
CNAG_05096	1190.35	-0.64353	0.178879	-3.59757	0.000321205	0.00654385
CNAG_12271	19.4703	-3.83265	1.06573	-3.59627	0.000322817	0.00656016
CNAG_00559	1535.13	-1.18426	0.329689	-3.59205	0.000328086	0.00665053
CNAG_01821	668.983	-1.0422	0.290647	-3.5858	0.000336043	0.00679478
CNAG_01970	1305.64	-0.976545	0.272581	-3.58259	0.00034021	0.00686189
CNAG_02473	630.262	-0.787697	0.22009	-3.57899	0.00034493	0.00693979
CNAG_06324	766.803	0.851178	0.238655	3.56656	0.000361704	0.0072592
CNAG_03040	2720.58	-1.09641	0.307741	-3.56278	0.000366955	0.00734094
CNAG_01231	386.442	-0.735063	0.206344	-3.56232	0.000367591	0.00734094
CNAG_04658	340.684	-1.55166	0.436112	-3.55793	0.000373783	0.00742991
CNAG_12147	323.709	-1.50456	0.422883	-3.55786	0.000373884	0.00742991
CNAG_02395	1048.63	-0.662429	0.18698	-3.54278	0.000395938	0.00784888
CNAG_02090	851.801	-0.807861	0.228246	-3.53943	0.000400998	0.00792976
CNAG_04206	475.573	-1.10111	0.311805	-3.53141	0.000413353	0.00815415
CNAG_00264	922.588	-0.711963	0.201789	-3.52825	0.000418315	0.00823196
CNAG_02417	205.536	-1.187	0.336994	-3.52231	0.000427799	0.00839816
CNAG_01118	287.885	1.05615	0.299902	3.52163	0.000428902	0.00839942
CNAG_00701	2815.26	-0.553072	0.157314	-3.51572	0.000438569	0.00856799
CNAG_04735	625.291	-0.756386	0.215253	-3.51395	0.000441499	0.00860445
CNAG_06422	2420.69	-0.466865	0.133028	-3.50953	0.000448896	0.00872756
CNAG_03007	1527.31	-2.1105	0.60216	-3.50489	0.000456792	0.0088598
CNAG_00807	518.485	-1.22725	0.350283	-3.5036	0.00045901	0.00888152
CNAG_04727	53.1692	-1.57007	0.449523	-3.49275	0.00047807	0.0092208
CNAG_01868	1117.44	-0.573419	0.164194	-3.49233	0.000478825	0.0092208
CNAG_07547	1322.33	-0.713589	0.20437	-3.49166	0.000480035	0.00922214
CNAG_05122	2598.82	0.535172	0.153802	3.47963	0.000502115	0.00962348
CNAG_01090	269.866	-0.955202	0.274794	-3.47606	0.000508831	0.00972914
CNAG_12609	7.09397	6.23966	1.79605	3.47411	0.000512557	0.00977727
CNAG_01283	622.068	-0.691485	0.19973	-3.4621	0.000535974	0.0101999
CNAG_03420	1289.23	0.731832	0.211493	3.46031	0.000539558	0.010244
CNAG_00961	773.318	-1.19211	0.345634	-3.44906	0.000562538	0.0106553
CNAG_05874	1064.76	-3.79431	1.10031	-3.4484	0.000563918	0.0106565
CNAG_02883	984.812	-0.606063	0.175977	-3.44399	0.000573188	0.0107877
CNAG_04606	137.335	-0.980313	0.284658	-3.44383	0.000573528	0.0107877
CNAG_03002	1279.34	-3.60785	1.049	-3.43934	0.000583139	0.010943
CNAG_06668	950.215	-2.69644	0.784445	-3.43739	0.000587349	0.0109965
CNAG_01751	426.364	-2.88482	0.841137	-3.42967	0.000604312	0.0112879
CNAG_03161	307.988	-1.07482	0.313611	-3.42725	0.000609739	0.0113631
CNAG_04195	539.555	-0.687954	0.200865	-3.42495	0.00061491	0.0114079
CNAG_01223	353.922	-0.986666	0.288084	-3.42493	0.000614965	0.0114079
CNAG_06298	7915.88	-4.81786	1.40807	-3.42161	0.000622512	0.0115215
CNAG_04517	273.019	-1.37502	0.402168	-3.41903	0.000628439	0.0115893
CNAG_02493	610.476	-0.668768	0.195616	-3.41877	0.000629046	0.0115893
CNAG_00521	708.082	-0.631803	0.185329	-3.40909	0.000651804	0.0119813
CNAG_06246	15042.3	0.570571	0.16742	3.40803	0.00065434	0.0120007
CNAG_05684	1432.29	-0.694282	0.203927	-3.40457	0.00066268	0.0121261
CNAG_04634	850.661	-0.595182	0.175288	-3.39545	0.000685167	0.0125093
CNAG_01014	1210.99	-0.934713	0.275521	-3.39253	0.000692506	0.0126148
CNAG_05639	370.909	-0.772322	0.228287	-3.38312	0.000716663	0.0130256
CNAG_07550	482.691	0.866431	0.256422	3.37892	0.000727706	0.0131966
CNAG_12377	129.831	-1.34537	0.398435	-3.37663	0.000733809	0.0132775
CNAG_04361	3086.45	-0.564595	0.167282	-3.37512	0.000737835	0.0133206
CNAG_00678	2835.99	-0.540743	0.160373	-3.37179	0.00074681	0.0134526
CNAG_04944	718.053	-0.642396	0.190634	-3.36978	0.000752269	0.0135208
CNAG_05914	142.485	-1.25827	0.374934	-3.35598	0.000790854	0.0141828
CNAG_02691	1829.3	-0.868719	0.259362	-3.34945	0.000809728	0.0144891
CNAG_03958	748.68	-1.00883	0.301283	-3.34844	0.000812679	0.0145098
CNAG_03974	836.95	-0.806765	0.241033	-3.34711	0.000816589	0.0145475
CNAG_07008	402.747	0.756585	0.226107	3.34614	0.000819445	0.0145663
CNAG_01713	1142.62	-0.807826	0.241624	-3.34332	0.000827832	0.0146831
CNAG_13021	285.676	-0.901796	0.269797	-3.3425	0.00083027	0.0146941
CNAG_05739	164.563	-1.33027	0.398582	-3.33751	0.000845325	0.0149279
CNAG_03552	512.552	0.67251	0.201624	3.33547	0.00085156	0.0149943
CNAG_13204	185.349	-0.960703	0.288061	-3.33507	0.000852792	0.0149943
CNAG_12383	5.80911	-6.03131	1.81021	-3.33182	0.000862793	0.0151372
CNAG_03719	116.571	-1.36346	0.409513	-3.32947	0.000870125	0.0152328
CNAG_03881	983.416	-2.40124	0.721671	-3.32733	0.000876836	0.0153172
CNAG_06424	598.709	0.693788	0.209118	3.3177	0.000907632	0.015821
CNAG_02072	797.84	-0.794929	0.239729	-3.31595	0.000913337	0.0158862
CNAG_06347	455.996	-2.2607	0.683503	-3.30751	0.000941284	0.0163371
CNAG_04283	1105.09	-0.575482	0.174054	-3.30633	0.000945255	0.0163709
CNAG_05652	873.895	-0.784688	0.237661	-3.30171	0.000960968	0.0166075
CNAG_06294	552.226	-0.673622	0.204131	-3.29995	0.000967031	0.0166766
CNAG_04253	436.307	-0.713627	0.216638	-3.29409	0.000987402	0.0169917
CNAG_12535	378.138	-0.911533	0.276865	-3.29234	0.000993587	0.0170618
CNAG_12195	165.068	-1.27651	0.387887	-3.29092	0.000998598	0.0171116
CNAG_03875	1760.61	-0.512224	0.155815	-3.28739	0.00101122	0.0172761
CNAG_04470	230.041	0.931858	0.283495	3.28704	0.00101247	0.0172761
CNAG_00711	494.202	0.719675	0.219048	3.28547	0.00101812	0.0173359
CNAG_01027	3454.57	-0.635498	0.193535	-3.28364	0.00102476	0.0174123
CNAG_07745	4937.63	-3.18243	0.971179	-3.27688	0.00104961	0.0177972
CNAG_02554	507.382	0.606621	0.185777	3.26532	0.00109341	0.0185011
CNAG_13051	1336.53	-0.572489	0.175374	-3.26439	0.001097	0.0185231
CNAG_00595	281.878	-0.810656	0.248455	-3.26279	0.0011032	0.018589
CNAG_12786	38.1909	-1.9874	0.609377	-3.26137	0.00110876	0.0186438
CNAG_02542	2780.15	-3.22952	0.990455	-3.26064	0.00111162	0.018653
CNAG_01844	503.044	0.731039	0.224331	3.25875	0.00111904	0.0187386
CNAG_03227	845.448	-1.11152	0.342494	-3.24536	0.00117302	0.019602
CNAG_12099	5.2478	-5.88818	1.81486	-3.24442	0.00117688	0.0196261
CNAG_02510	1117.66	-0.564602	0.174364	-3.23807	0.00120342	0.0199966
CNAG_04777	1177.52	0.574337	0.177378	3.23792	0.00120405	0.0199966
CNAG_05871	782.731	-1.21291	0.37598	-3.226	0.00125533	0.0208056
CNAG_06884	383.195	-0.84586	0.262354	-3.22412	0.00126358	0.0208995
CNAG_04106	422.89	-3.75882	1.16773	-3.21892	0.00128673	0.0212389
CNAG_04469	99.5088	1.18273	0.367875	3.21501	0.00130438	0.0214456
CNAG_03387	720.739	0.805062	0.250451	3.21445	0.00130694	0.0214456
CNAG_02055	800.544	-0.651215	0.202593	-3.21439	0.0013072	0.0214456
CNAG_04070	870.811	-0.882272	0.274661	-3.21222	0.00131712	0.0215645
CNAG_02387	775.391	-0.652353	0.203655	-3.20322	0.00135901	0.0221952
CNAG_12958	38.6552	-2.12759	0.664329	-3.20261	0.00136186	0.0221952
CNAG_00122	1623.2	0.640845	0.200127	3.20219	0.00136387	0.0221952
CNAG_00727	938.344	-1.08486	0.339371	-3.19667	0.00139022	0.0225786
CNAG_06813	2646.04	0.439764	0.137651	3.19477	0.00139943	0.0226826
CNAG_02685	159.069	-1.16753	0.365757	-3.19209	0.00141246	0.022848
CNAG_00539	830.586	-2.32413	0.729048	-3.1879	0.0014331	0.0231355
CNAG_05810	602.567	0.592486	0.186034	3.18483	0.0014484	0.023336
CNAG_07594	1204.66	-0.974742	0.307607	-3.16879	0.00153073	0.0246134
CNAG_05154	3781.94	0.486996	0.153896	3.16445	0.00155375	0.0248923
CNAG_07551	1402.67	-2.57133	0.812591	-3.16436	0.00155423	0.0248923
CNAG_02220	1527.75	0.666683	0.210967	3.16013	0.00157697	0.0252066
CNAG_05686	675.479	-1.18304	0.37521	-3.153	0.00161603	0.02578
CNAG_10030	308.477	-0.763933	0.242357	-3.1521	0.00162103	0.0258088
CNAG_07954	22.9424	-2.13646	0.678799	-3.14741	0.00164722	0.026131
CNAG_01742	18.2854	-3.29784	1.04782	-3.14732	0.00164773	0.026131
CNAG_07519	1022.43	-1.03055	0.328505	-3.1371	0.0017063	0.027007
CNAG_00451	548.142	0.518786	0.165447	3.13567	0.0017146	0.0270854
CNAG_01464	5729.69	-2.96871	0.948814	-3.12886	0.00175484	0.0276302
CNAG_07690	525.429	-0.717308	0.229269	-3.12868	0.00175593	0.0276302
CNAG_12766	108.92	1.07098	0.342645	3.12561	0.00177436	0.0278121
CNAG_07338	658.147	-0.846242	0.270905	-3.12376	0.00178554	0.0279332
CNAG_04687	6959.18	-0.526958	0.168853	-3.12081	0.00180355	0.0281605
CNAG_02312	698.549	-0.747615	0.239709	-3.11884	0.00181562	0.0282943
CNAG_12074	49.5328	1.85408	0.594615	3.11812	0.00182009	0.0283095
CNAG_00720	1309.61	0.498472	0.160059	3.1143	0.00184382	0.0286235
CNAG_12951	78.8435	1.32434	0.425546	3.11209	0.00185766	0.0287489
CNAG_06372	185.257	-1.01704	0.326825	-3.11188	0.00185901	0.0287489
CNAG_01592	121.46	1.19978	0.385658	3.11099	0.00186462	0.0287806
CNAG_02438	133.345	-1.27686	0.410575	-3.10993	0.00187129	0.0288285
CNAG_12851	10.6819	3.94302	1.2722	3.09937	0.00193933	0.02982
CNAG_00127	680.974	0.492122	0.158821	3.09859	0.00194445	0.0298419
CNAG_02444	425.571	-0.858847	0.277753	-3.09212	0.0019873	0.0304419
CNAG_00869	1030.38	0.732112	0.236811	3.09155	0.00199113	0.0304429
CNAG_00735	2594.39	0.597459	0.193531	3.08714	0.00202089	0.0308396
CNAG_06614	480.643	-0.771144	0.249871	-3.08617	0.00202754	0.0308828
CNAG_07651	316.637	0.822774	0.26696	3.08201	0.00205608	0.0312586
CNAG_07491	1072.61	0.777654	0.252647	3.07803	0.00208374	0.0316197
CNAG_01344	429.946	-0.582017	0.189197	-3.07625	0.00209621	0.0317494
CNAG_00717	367.021	-0.789743	0.257021	-3.07268	0.00212146	0.0320718
CNAG_00638	1529.53	-0.719073	0.234147	-3.07104	0.00213318	0.0321887
CNAG_01908	720.914	0.555742	0.181084	3.06897	0.002148	0.0323519
CNAG_12729	4.81114	5.68033	1.8532	3.06515	0.0021756	0.0326598
CNAG_02481	1872.8	0.408433	0.133256	3.06503	0.00217651	0.0326598
CNAG_00031	864.116	0.48616	0.158671	3.06394	0.0021844	0.0327175
CNAG_00276	318.686	0.691763	0.226117	3.05931	0.00221844	0.0331659
CNAG_07797	1110.72	0.555483	0.181647	3.05803	0.00222796	0.0332468
CNAG_12346	60.3247	-2.13361	0.698538	-3.0544	0.00225512	0.0335901
CNAG_03685	370.154	-0.683343	0.223803	-3.05332	0.00226323	0.0336025
CNAG_00079	286.81	-0.997243	0.32664	-3.05303	0.00226541	0.0336025
CNAG_02211	269.585	-0.682093	0.223444	-3.05264	0.00226842	0.0336025
CNAG_02491	719.62	0.665383	0.218295	3.04809	0.00230301	0.0340525
CNAG_01541	123.794	-1.15184	0.379295	-3.03679	0.00239112	0.0352908
CNAG_01905	2227.13	-0.622541	0.205193	-3.03392	0.00241398	0.0355161
CNAG_03524	1122.93	-0.697719	0.229984	-3.03377	0.00241517	0.0355161
CNAG_04789	817.582	-0.602022	0.198878	-3.02709	0.00246918	0.0362446
CNAG_05799	7508.56	-0.515284	0.170268	-3.02631	0.00247557	0.0362725
CNAG_05930	586.68	-0.585729	0.19377	-3.02281	0.00250439	0.0366284
CNAG_12682	80.8766	-1.15674	0.382768	-3.02205	0.00251073	0.0366548
CNAG_01412	1354.77	-0.627386	0.207847	-3.01849	0.00254036	0.0370205
CNAG_12205	21.6866	-2.21906	0.736841	-3.01159	0.0025988	0.0378042
CNAG_12246	858.692	-0.578767	0.192678	-3.00381	0.00266619	0.0387148
CNAG_00156	1373.95	-0.668148	0.222583	-3.00179	0.00268399	0.0389035
CNAG_06707	122.063	1.06331	0.355128	2.99415	0.00275213	0.0398198
CNAG_02188	226.804	-1.25504	0.419288	-2.99326	0.00276016	0.0398463
CNAG_12763	36.2289	-1.86968	0.624714	-2.99285	0.00276382	0.0398463
CNAG_04248	469.483	-0.816118	0.273243	-2.98678	0.00281934	0.0405743
CNAG_04142	132.612	1.12474	0.376665	2.98605	0.00282607	0.0405991
CNAG_01858	125.105	0.871831	0.292384	2.9818	0.00286557	0.0410935
CNAG_13147	268.554	1.13606	0.38201	2.97389	0.00294048	0.0420732
CNAG_02944	164.598	-0.828294	0.278559	-2.9735	0.00294429	0.0420732
CNAG_03346	203.56	0.791349	0.266487	2.96956	0.00298228	0.0424661
CNAG_06272	419.691	-0.56227	0.189678	-2.96434	0.00303331	0.0431167
CNAG_03438	27634.6	-0.485118	0.16395	-2.95894	0.00308699	0.0438027
CNAG_05547	804.604	0.556401	0.1889	2.94548	0.00322449	0.0456737
CNAG_06437	1500.27	-0.449406	0.152632	-2.94437	0.00323612	0.0457583
CNAG_04342	21.5777	-2.54068	0.863867	-2.94106	0.00327092	0.0461696
CNAG_00485	524.101	-2.61046	0.88868	-2.93746	0.00330911	0.0466273
CNAG_02852	4128.81	-0.641209	0.218419	-2.93569	0.0033281	0.0468133
CNAG_03478	334.69	0.639902	0.218318	2.93105	0.00337814	0.0474347
CNAG_03504	256.989	0.699879	0.238868	2.92999	0.00338978	0.0475157
CNAG_01889	255.862	-0.679524	0.232713	-2.92002	0.00350013	0.0489114
CNAG_05458	116.769	-1.04312	0.357244	-2.9199	0.00350145	0.0489114
CNAG_01892	1181.24	-0.721311	0.247249	-2.91734	0.00353027	0.049229
CNAG_07765	74.5172	-5.55763	1.90653	-2.91505	0.00355636	0.0494556
CNAG_12600	106.8	-1.19059	0.408458	-2.91484	0.00355875	0.0494556
CNAG_02989	717.575	-0.758467	0.260457	-2.91206	0.0035905	0.0497315
CNAG_01924	965.674	-0.914451	0.314026	-2.91203	0.0035909	0.0497315
CNAG_01723	1239.16	-0.460039	0.158037	-2.91095	0.00360331	0.0498181
CNAG_06302	78.9591	-1.34462	0.462191	-2.90923	0.0036232	0.0500076
CNAG_07339	854.497	-0.591956	0.203688	-2.90619	0.00365856	0.0504096
CNAG_05346	247.175	0.796183	0.274246	2.90317	0.00369403	0.0507929
CNAG_03686	368.891	-0.776318	0.267479	-2.90235	0.00370371	0.0507929
CNAG_05408	3005.75	-0.505341	0.174122	-2.90223	0.00370522	0.0507929
CNAG_06427	789.73	-0.690688	0.238092	-2.90093	0.00372052	0.0509164
CNAG_05449	2797.67	-0.732034	0.253324	-2.88971	0.00385594	0.0526805
CNAG_05147	87.4427	1.09494	0.379022	2.88886	0.00386639	0.0527342
CNAG_06085	1357.96	-0.581819	0.201593	-2.88611	0.0039004	0.0531085
CNAG_02986	2376.01	-2.37642	0.824014	-2.88396	0.00392714	0.0533827
CNAG_05665	1300.49	-0.713796	0.247759	-2.88101	0.00396408	0.0537944
CNAG_06493	29.1534	-1.73953	0.604012	-2.87997	0.00397714	0.0538813
CNAG_01572	984.742	-0.701461	0.243726	-2.87807	0.00400117	0.0540567
CNAG_02843	4139.86	-0.63842	0.221836	-2.87789	0.00400345	0.0540567
CNAG_05181	723.604	-0.672953	0.233959	-2.87637	0.00402278	0.0542271
CNAG_13129	38.038	-2.5407	0.883639	-2.87527	0.00403684	0.0543261
CNAG_04783	1588.56	0.419974	0.146292	2.87079	0.00409446	0.05501
CNAG_08020	346.192	0.670659	0.234014	2.86589	0.00415838	0.0556725
CNAG_01448	749.95	-0.61878	0.215947	-2.86543	0.00416442	0.0556725
CNAG_01915	8768.31	-0.482867	0.168648	-2.86317	0.00419428	0.0559791
CNAG_02892	399.946	-0.726705	0.254665	-2.85358	0.00432302	0.0575192
CNAG_12536	31.1055	-1.70517	0.59757	-2.85351	0.0043239	0.0575192
CNAG_00554	705.784	-0.501452	0.17585	-2.85158	0.00435022	0.0577037
CNAG_07684	409.089	-0.745143	0.261321	-2.85145	0.00435204	0.0577037
CNAG_01446	8400.37	-2.94935	1.03472	-2.8504	0.00436648	0.0578004
CNAG_06345	1098.6	0.439212	0.154147	2.84932	0.00438134	0.0579024
CNAG_00600	3489.07	0.461807	0.162231	2.8466	0.00441887	0.0583031
CNAG_12866	8.49917	-4.20484	1.47843	-2.84412	0.00445339	0.0586628
CNAG_00462	4993.74	0.467842	0.164535	2.84342	0.00446322	0.0586967
CNAG_05755	3241.46	0.493552	0.173722	2.84105	0.00449649	0.0590383
CNAG_00820	1046.92	0.403247	0.142016	2.83944	0.00451922	0.0592405
CNAG_03735	1075.16	0.579263	0.204219	2.83648	0.00456145	0.0596974
CNAG_04908	243.735	-0.855196	0.30211	-2.83074	0.00464404	0.0606801
CNAG_01010	1625.96	-0.388841	0.137545	-2.827	0.00469861	0.0611332
CNAG_06759	574.89	-0.771459	0.272896	-2.82693	0.00469964	0.0611332
CNAG_00400	2009.98	-0.786886	0.278926	-2.82112	0.00478556	0.0621278
CNAG_01154	247.727	-0.65326	0.231742	-2.81891	0.00481873	0.0623908
CNAG_04208	948.702	-0.821607	0.29148	-2.81874	0.00482124	0.0623908
CNAG_01287	20036.6	0.348953	0.123961	2.81503	0.00487734	0.0630159
CNAG_06770	37998.9	-0.622876	0.221462	-2.81257	0.00491478	0.0633983
CNAG_06962	193.287	-0.815818	0.290653	-2.80685	0.00500291	0.0644323
CNAG_02577	2258.42	-0.738177	0.263237	-2.80423	0.00504368	0.0648541
CNAG_12220	29.4779	-2.43393	0.868172	-2.80351	0.00505492	0.0648955
CNAG_02355	399.049	-0.776845	0.277253	-2.80194	0.0050797	0.0651103
CNAG_02526	16.8357	-2.78678	0.995004	-2.80077	0.00509802	0.0652418
CNAG_04322	1638.49	-2.77559	0.991622	-2.79904	0.00512553	0.0654901
CNAG_06911	4.16751	5.4703	1.95846	2.79316	0.00521954	0.0665861
CNAG_02701	3272.77	-1.43282	0.513322	-2.79127	0.00525015	0.0668712
CNAG_03623	1524.21	0.457151	0.163875	2.78962	0.00527693	0.0671066
CNAG_04339	1272.5	-0.578274	0.207483	-2.78709	0.0053184	0.0675278
CNAG_00497	758.004	-0.777075	0.280154	-2.77374	0.00554159	0.0702176
CNAG_06094	202.94	0.687223	0.247815	2.77313	0.00555205	0.0702176
CNAG_02857	2480.87	-0.660295	0.238126	-2.77288	0.00555629	0.0702176
CNAG_04659	10168.4	-2.33219	0.841748	-2.77065	0.00559451	0.0705904
CNAG_01466	379.679	-0.543764	0.196372	-2.76905	0.005622	0.0708267
CNAG_12397	44.3176	1.52202	0.549819	2.76822	0.00563635	0.0708656
CNAG_07347	5071.14	-1.58885	0.574035	-2.76786	0.00564262	0.0708656
CNAG_02299	1041.11	0.668469	0.241798	2.76458	0.00569969	0.0713608
CNAG_03228	1007.47	-0.935809	0.338769	-2.76239	0.00573807	0.0717303
CNAG_01353	983.835	0.507127	0.183726	2.76024	0.0057759	0.0720918
CNAG_00697	3705.41	-0.515757	0.186916	-2.7593	0.00579255	0.0721882
CNAG_07625	4053.48	-0.443266	0.16078	-2.75697	0.00583396	0.0724982
CNAG_13120	14.7647	-2.33628	0.847432	-2.75689	0.00583535	0.0724982
CNAG_04581	1016.08	0.438157	0.15915	2.75312	0.0059031	0.0732274
CNAG_02926	692.521	-0.528969	0.192372	-2.74972	0.00596453	0.0738762
CNAG_01865	382.265	-0.651961	0.237158	-2.74906	0.00597669	0.0739136
CNAG_03473	684.908	0.475382	0.173128	2.74583	0.00603577	0.0745303
CNAG_02041	1371.58	-2.16602	0.789252	-2.7444	0.00606225	0.0746796
CNAG_03765	5015.63	-0.679214	0.247564	-2.74359	0.00607708	0.0746796
CNAG_12754	304.51	0.938266	0.342026	2.74326	0.00608333	0.0746796
CNAG_12340	68.7101	1.17585	0.428694	2.74287	0.00609054	0.0746796
CNAG_04265	2548.1	-0.486516	0.177387	-2.74268	0.00609403	0.0746796
CNAG_12689	10.819	-3.05476	1.11496	-2.7398	0.00614759	0.0752219
CNAG_05349	3338.6	-0.602557	0.219983	-2.7391	0.00616073	0.0752688
CNAG_12145	4672.64	0.624811	0.228332	2.73642	0.0062112	0.0757148
CNAG_04091	99.1076	-1.08105	0.395097	-2.73617	0.00621595	0.0757148
CNAG_06771	273.83	-0.86453	0.31621	-2.73404	0.00625627	0.0760913
CNAG_01965	79.084	1.27679	0.467311	2.7322	0.00629124	0.0762985
CNAG_12332	128.729	-1.00226	0.366839	-2.73215	0.00629217	0.0762985
CNAG_02826	629.269	0.496311	0.181705	2.73141	0.00630633	0.0763557
CNAG_02966	69.6737	-1.00572	0.36861	-2.72842	0.00636377	0.076936
CNAG_05591	601.459	-0.521941	0.19145	-2.72625	0.00640589	0.0769399
CNAG_02795	829.527	-0.534588	0.196093	-2.72619	0.006407	0.0769399
CNAG_06240	5078.36	-0.386354	0.14172	-2.72618	0.00640729	0.0769399
CNAG_00413	5031.14	-0.538724	0.197622	-2.72604	0.00640997	0.0769399
CNAG_02270	665.671	0.549659	0.201639	2.72595	0.00641166	0.0769399
CNAG_13168	120.08	-1.03157	0.378576	-2.72486	0.00643282	0.0770795
CNAG_02521	5.80856	5.95241	2.18509	2.7241	0.00644777	0.0771444
CNAG_01113	2258.69	0.360673	0.132796	2.71599	0.00660783	0.0789426
CNAG_12905	70.5491	-1.0636	0.392011	-2.71318	0.00666406	0.0793847
CNAG_05017	469.117	0.557555	0.205527	2.71281	0.0066715	0.0793847
CNAG_00851	323.446	-0.945496	0.348548	-2.71267	0.00667429	0.0793847
CNAG_00607	1870.98	0.373281	0.137683	2.71115	0.00670493	0.0796322
CNAG_03720	1078.9	0.466598	0.172175	2.71002	0.00672793	0.0797881
CNAG_12006	89.3181	-1.62673	0.600713	-2.708	0.00676909	0.0801587
CNAG_12576	3.82972	-5.43109	2.01162	-2.69986	0.00693677	0.0819045
CNAG_00674	447.506	-0.681739	0.252777	-2.69699	0.00699691	0.0824942
CNAG_06889	1544.45	-0.394435	0.146307	-2.69594	0.00701907	0.0826197
CNAG_06492	489.296	0.514162	0.190783	2.69501	0.00703855	0.0826197
CNAG_00054	26.8104	-1.83123	0.679571	-2.69468	0.00704553	0.0826197
CNAG_12307	32.6452	1.86904	0.693636	2.69455	0.00704842	0.0826197
CNAG_01279	1329.87	0.472028	0.17526	2.69331	0.00707471	0.0828079
CNAG_04751	551.244	-0.728137	0.270484	-2.69198	0.0071029	0.0830177
CNAG_04746	2207.92	-0.670298	0.249108	-2.69079	0.0071283	0.0831944
CNAG_00978	5581.15	0.467433	0.174246	2.6826	0.00730527	0.0851369
CNAG_00582	1155.94	-0.438252	0.163492	-2.68057	0.00734976	0.0855321
CNAG_04230	2004.27	0.35599	0.132899	2.67864	0.00739217	0.0858712
CNAG_01525	102.204	-0.954884	0.357673	-2.66971	0.00759164	0.0878415
CNAG_00887	14.0726	-2.86771	1.07617	-2.66473	0.0077049	0.0890246
CNAG_07770	1747.83	-0.437455	0.164439	-2.66029	0.0078073	0.0900791
CNAG_02336	894.572	0.516753	0.194499	2.65684	0.00788775	0.0908777
CNAG_02297	180.291	-0.696455	0.262235	-2.65584	0.00791111	0.0910172
CNAG_12555	244.223	-0.759359	0.286195	-2.65329	0.00797111	0.0915772
CNAG_06064	779.33	-0.828404	0.312293	-2.65265	0.00798624	0.0916208
CNAG_05931	1225.56	-0.458033	0.172873	-2.64954	0.00806026	0.092339
CNAG_04107	226.202	-0.865497	0.326773	-2.64861	0.00808223	0.0924543
CNAG_06191	460.549	-0.584736	0.220809	-2.64816	0.00809318	0.0924543
CNAG_06606	1451.46	-0.511764	0.193351	-2.64681	0.00812551	0.0926927
CNAG_00346	345.852	-0.595005	0.224934	-2.64524	0.00816323	0.0929919
CNAG_00453	3566.58	-1.75307	0.663195	-2.64336	0.00820869	0.0933782
CNAG_03994	833.67	-0.421204	0.159863	-2.63478	0.00841913	0.0956375
CNAG_03991	721.419	-0.659606	0.250779	-2.63023	0.00853273	0.096792
CNAG_06650	336.519	0.725868	0.276055	2.62943	0.00855291	0.0968851
CNAG_05028	5214.02	0.362555	0.138048	2.62629	0.00863206	0.0975553
CNAG_04052	1081.04	0.446103	0.169896	2.62573	0.00864629	0.0975553
CNAG_01288	1493.54	0.484709	0.184612	2.62556	0.00865075	0.0975553
CNAG_06776	141.285	0.783992	0.298643	2.62518	0.00866032	0.0975553
CNAG_01947	150.119	-0.854019	0.325386	-2.62464	0.00867417	0.0975754
CNAG_06151	2071.51	-0.413426	0.157614	-2.62303	0.00871513	0.0978214
CNAG_02603	116.106	0.806581	0.307523	2.62283	0.00872023	0.0978214
CNAG_04730	1067.53	-0.622187	0.237382	-2.62104	0.00876618	0.0982006
CNAG_04447	976.665	0.446264	0.170395	2.619	0.00881869	0.0986523
CNAG_07448	168.854	-0.861997	0.329386	-2.61698	0.00887121	0.0991027
CNAG_08026	198.885	0.64832	0.247789	2.61642	0.00888565	0.099127
CNAG_06560	416.133	-0.516785	0.197705	-2.61391	0.0089512	0.0995934
CNAG_06050	102.748	-0.897052	0.343188	-2.61388	0.00895208	0.0995934
CNAG_00011	598.513	-0.455654	0.174379	-2.61301	0.00897499	0.0997111
CNAG_00836	785.357	0.476293	0.182318	2.61243	0.00899012	0.0997422
CNAG_07782	1008.42	0.433316	0.166084	2.60901	0.0090804	0.100606
CNAG_04202	1382.78	-0.753392	0.289212	-2.60498	0.00918788	0.101657
CNAG_03668	547.64	-0.787929	0.302903	-2.60126	0.00928822	0.102627
CNAG_04353	381.376	-0.685498	0.263638	-2.60015	0.00931843	0.102821
CNAG_05022	115.481	0.951658	0.366084	2.59956	0.00933433	0.102846
CNAG_03215	330.113	0.73626	0.283272	2.59913	0.00934615	0.102846
CNAG_02673	5086.63	-1.54835	0.595872	-2.59846	0.00936417	0.102902
CNAG_04101	1402.44	-0.505534	0.194585	-2.59801	0.00937666	0.102902
CNAG_12556	3.70217	5.29374	2.041	2.5937	0.00949496	0.104059
CNAG_04417	465.891	0.542107	0.209228	2.59098	0.00957021	0.104741
CNAG_01281	559.774	0.456971	0.176718	2.58587	0.00971339	0.106165
CNAG_05390	492.729	-0.499037	0.193192	-2.58311	0.00979128	0.106872
CNAG_03960	1279.29	0.401427	0.155467	2.58208	0.00982067	0.107048
CNAG_02069	1054.57	-2.01128	0.780344	-2.57742	0.00995401	0.108355
CNAG_02834	463.962	-0.627938	0.243985	-2.57368	0.0100625	0.109389
CNAG_01737	4447.43	-0.590238	0.22968	-2.56983	0.0101749	0.110463
CNAG_12499	11.7976	2.78676	1.08515	2.5681	0.0102258	0.110866
CNAG_04185	128.103	-1.17753	0.458883	-2.56608	0.0102855	0.111364
CNAG_07557	2080.52	-0.546257	0.212927	-2.56547	0.0103036	0.111411
CNAG_03376	706.322	-0.645604	0.251748	-2.56448	0.0103329	0.111579
CNAG_02953	1329.86	-0.714419	0.278826	-2.56224	0.0104	0.112154
CNAG_01481	119.411	-0.930576	0.363579	-2.55949	0.0104826	0.112846
CNAG_05522	4513.26	-0.411094	0.160636	-2.55917	0.0104922	0.112846
CNAG_05653	907.269	0.457709	0.179039	2.55648	0.0105739	0.113574
CNAG_12540	52.9634	-1.14405	0.448011	-2.55362	0.010661	0.114358
CNAG_02307	1024.38	0.38462	0.150721	2.55187	0.0107145	0.114647
CNAG_07309	1647.7	-0.587342	0.230166	-2.55182	0.0107162	0.114647
CNAG_00063	984.013	-0.506254	0.198443	-2.55114	0.0107373	0.11472
CNAG_12379	10.004	-2.72837	1.07186	-2.54546	0.0109135	0.116449
CNAG_07867	717.665	-0.539974	0.212265	-2.54387	0.0109632	0.116826
CNAG_06910	153.824	0.751325	0.295461	2.54289	0.0109939	0.116999
CNAG_00442	1337.57	-0.462221	0.181865	-2.54156	0.0110358	0.11729
CNAG_03771	17563	-0.572656	0.2254	-2.54063	0.0110654	0.11745
CNAG_05312	641.614	-0.457304	0.180255	-2.53699	0.0111811	0.118522
CNAG_00235	2170.63	0.510867	0.201478	2.53559	0.0112258	0.11884
CNAG_05823	396.527	0.538081	0.212979	2.52645	0.0115222	0.121743
CNAG_04043	300.924	-0.983057	0.389143	-2.52621	0.0115301	0.121743
CNAG_02796	2104.79	0.460553	0.182377	2.52528	0.0115605	0.121905
CNAG_05818	954.276	-0.544617	0.215806	-2.52364	0.0116147	0.122304
CNAG_04326	1104.61	-0.472683	0.187369	-2.52274	0.0116446	0.122304
CNAG_06339	402.848	-0.544533	0.215871	-2.52249	0.0116527	0.122304
CNAG_04707	128.667	-0.77614	0.307711	-2.52231	0.0116588	0.122304
CNAG_07830	499.976	0.486112	0.193152	2.51673	0.011845	0.124096
CNAG_13099	47.9986	-1.46825	0.583855	-2.51476	0.0119114	0.12463
CNAG_05436	192.955	0.923632	0.367411	2.51389	0.0119408	0.124776
CNAG_02790	1362.83	-0.604188	0.240951	-2.50752	0.0121582	0.126885
CNAG_07546	1163.53	0.421292	0.168128	2.50579	0.012218	0.127216
CNAG_02859	527.652	-0.434879	0.173557	-2.50569	0.0122214	0.127216
CNAG_01097	1213.48	-0.697051	0.279049	-2.49795	0.0124912	0.129801
CNAG_03284	1636.68	0.356756	0.142837	2.49765	0.0125018	0.129801
CNAG_02010	328.974	0.545172	0.218371	2.49654	0.0125413	0.130043
CNAG_12177	3.42021	-5.26983	2.11415	-2.49265	0.0126794	0.131308
CNAG_04858	449.909	-0.572259	0.229698	-2.49135	0.0127257	0.131618
CNAG_01267	914.79	0.452172	0.181572	2.49032	0.0127629	0.131834
CNAG_06432	2913.34	-1.56553	0.629278	-2.48782	0.0128528	0.132594
CNAG_13023	3.35456	-5.24344	2.10838	-2.48695	0.0128842	0.132736
CNAG_06860	2238.5	0.360128	0.144831	2.48654	0.0128994	0.132736
CNAG_00566	899.377	-0.685236	0.275729	-2.48518	0.0129488	0.133074
CNAG_03454	235.19	-5.80121	2.33667	-2.48269	0.0130396	0.133838
CNAG_12633	19.0006	-1.8448	0.743405	-2.48155	0.0130812	0.134028
CNAG_05388	575.532	-0.597251	0.240703	-2.48128	0.0130912	0.134028
CNAG_04561	491.54	-0.670334	0.27044	-2.47868	0.0131869	0.134816
CNAG_12322	4.68077	-5.71968	2.30792	-2.47829	0.0132016	0.134816
CNAG_05336	715.552	-0.6696	0.270326	-2.47701	0.0132488	0.135127
CNAG_13109	4.55137	-5.68066	2.2968	-2.47329	0.0133875	0.136371
CNAG_01920	11104.6	-0.495655	0.200543	-2.47157	0.0134523	0.136738
CNAG_02335	7549.36	-2.08206	0.84245	-2.47143	0.0134574	0.136738
CNAG_01529	1113.43	-0.557992	0.22587	-2.47041	0.0134957	0.136956
CNAG_02868	908.977	-0.405069	0.164151	-2.46765	0.0136002	0.137843
CNAG_02151	1595.86	0.357311	0.145069	2.46304	0.0137766	0.139434
CNAG_05377	30.0593	-1.7682	0.718009	-2.46264	0.0137917	0.139434
CNAG_06404	4281.24	-2.04019	0.829464	-2.45965	0.0139072	0.140251
CNAG_00866	1777.15	-0.722806	0.294175	-2.45707	0.0140077	0.141089
CNAG_05683	1346.12	-2.96924	1.20987	-2.45417	0.0141208	0.141897
CNAG_04892	435.653	0.565281	0.23034	2.45412	0.014123	0.141897
CNAG_03695	561.014	0.459826	0.18751	2.45227	0.0141958	0.142335
CNAG_04485	4230.04	-0.401709	0.163862	-2.45151	0.014226	0.142335
CNAG_12910	98.3339	0.903637	0.368655	2.45117	0.0142392	0.142335
CNAG_06570	637.703	0.400563	0.16342	2.45113	0.0142408	0.142335
CNAG_01386	148.163	-0.779178	0.31793	-2.45078	0.0142547	0.142335
CNAG_04863	450.97	0.478597	0.19553	2.44768	0.0143778	0.143388
CNAG_01489	121.967	-0.74463	0.304513	-2.44531	0.0144727	0.144038
CNAG_05357	435.985	0.621332	0.254107	2.44516	0.0144786	0.144038
CNAG_00358	1177.73	0.369001	0.150954	2.44445	0.0145073	0.144146
CNAG_05302	392.718	-0.653361	0.267407	-2.44332	0.0145528	0.144178
CNAG_13083	53.0593	-1.42026	0.581297	-2.44327	0.014555	0.144178
CNAG_02517	63.9701	1.14352	0.468147	2.44266	0.0145794	0.144178
CNAG_04589	127.297	-0.753072	0.308307	-2.4426	0.0145818	0.144178
CNAG_01422	1182.6	-0.45314	0.185695	-2.44025	0.0146773	0.144945
CNAG_01925	200.534	-0.98983	0.405878	-2.43874	0.0147387	0.145373
CNAG_04705	1007.06	-0.42424	0.17415	-2.43607	0.014848	0.146231
CNAG_02029	930.785	-0.398764	0.163714	-2.43573	0.0148618	0.146231
CNAG_00742	2020.86	0.426903	0.175521	2.4322	0.0150075	0.147485
CNAG_00249	629.729	-0.462639	0.190613	-2.42711	0.0152195	0.149387
CNAG_12688	17.9413	-3.40302	1.40346	-2.42473	0.0153197	0.150189
CNAG_03962	1923.52	0.368849	0.152251	2.42263	0.0154084	0.150876
CNAG_03082	233.058	-0.755351	0.31226	-2.41898	0.0155641	0.152201
CNAG_12323	13.6406	2.00187	0.827706	2.41858	0.0155814	0.152201
CNAG_03755	655.915	0.428915	0.177406	2.4177	0.0156189	0.152383
CNAG_04846	671.229	-0.451262	0.186785	-2.41595	0.0156943	0.152934
CNAG_07931	92.3418	1.04083	0.431572	2.41171	0.0158779	0.154537
CNAG_10131	1886.78	0.367411	0.152499	2.40927	0.0159844	0.155387
CNAG_00389	969.118	0.591152	0.245478	2.40817	0.0160328	0.15567
CNAG_01701	1549.17	-0.373769	0.155295	-2.40683	0.0160915	0.156053
CNAG_07997	22.9166	1.62637	0.676255	2.40496	0.0161742	0.156507
CNAG_12917	37.3485	-1.60351	0.66677	-2.4049	0.016177	0.156507
CNAG_07498	569.178	-0.560847	0.233295	-2.40402	0.0162157	0.156694
CNAG_05453	125.475	0.771563	0.32141	2.40055	0.0163703	0.157999
CNAG_08024	220.483	0.620049	0.258424	2.39935	0.0164243	0.158331
CNAG_02664	5430.49	0.35176	0.14682	2.39585	0.0165817	0.159658
CNAG_01986	725.169	-0.53568	0.223694	-2.3947	0.0166341	0.159972
CNAG_05773	609.232	0.44183	0.185298	2.38443	0.0171057	0.163989
CNAG_03759	21.8522	-2.41152	1.0115	-2.38411	0.0171206	0.163989
CNAG_06784	446.45	0.666836	0.279811	2.38317	0.0171643	0.163989
CNAG_12933	317.464	-1.90577	0.79974	-2.38299	0.0171727	0.163989
CNAG_04256	268.818	-0.676134	0.283735	-2.38297	0.0171734	0.163989
CNAG_04631	291.118	-0.611236	0.256876	-2.3795	0.0173362	0.165348
CNAG_05743	354.248	-0.565881	0.238171	-2.37594	0.0175044	0.166756
CNAG_04987	251.058	-0.61795	0.260269	-2.37428	0.0175834	0.167183
CNAG_12023	128.637	0.817607	0.344382	2.37413	0.0175906	0.167183
CNAG_05575	1261.61	0.373123	0.157293	2.37215	0.0176847	0.16788
CNAG_04681	85.1485	-0.867276	0.36594	-2.36999	0.0177883	0.168666
CNAG_05410	315.116	-0.740381	0.312896	-2.36622	0.0179706	0.170194
CNAG_04862	735.693	0.542857	0.229585	2.36451	0.0180537	0.170782
CNAG_03502	1928.2	-0.445986	0.188895	-2.36103	0.0182244	0.172171
CNAG_01995	34.3549	-1.36883	0.579855	-2.36065	0.0182431	0.172171
CNAG_04409	661.941	-0.575817	0.244104	-2.3589	0.0183293	0.172681
CNAG_12777	6.38563	3.60057	1.52651	2.35868	0.0183399	0.172681
CNAG_04504	693.856	-0.478541	0.202977	-2.35761	0.0183931	0.172981
CNAG_06267	143.237	-0.808092	0.34315	-2.35492	0.0185267	0.174034
CNAG_03754	32.1137	1.50176	0.638415	2.35233	0.0186563	0.174867
CNAG_06835	218.822	-0.589813	0.250835	-2.3514	0.0187029	0.175071
CNAG_05387	764.287	-1.71899	0.731299	-2.3506	0.0187433	0.175071
CNAG_02345	748.031	0.402798	0.171363	2.35056	0.0187452	0.175071
CNAG_06985	873.039	0.356136	0.151614	2.34896	0.0188259	0.175622
CNAG_02076	3796.32	-0.415845	0.177073	-2.34844	0.0188521	0.175663
CNAG_04657	483.672	-1.66547	0.709406	-2.3477	0.0188898	0.175724
CNAG_01074	72.3552	-1.34393	0.572506	-2.34746	0.0189021	0.175724
CNAG_02849	22.92	-2.12984	0.907904	-2.34589	0.0189817	0.176262
CNAG_06433	1251.39	0.398716	0.170238	2.34211	0.0191752	0.17773
CNAG_03154	478.351	-0.521571	0.222709	-2.34194	0.0191838	0.17773
CNAG_01728	831.937	-0.40365	0.172787	-2.33611	0.0194853	0.180317
CNAG_02865	37.6528	-1.47781	0.632917	-2.33492	0.0195474	0.180685
CNAG_12266	117.436	1.17944	0.505292	2.33417	0.0195868	0.180843
CNAG_04905	733.345	0.50381	0.216	2.33245	0.0196772	0.18147
CNAG_02662	742.629	-0.401	0.171958	-2.33196	0.0197027	0.181498
CNAG_01172	1654.22	0.384618	0.164983	2.33127	0.0197394	0.181629
CNAG_07763	684.961	-0.488739	0.209881	-2.32865	0.0198778	0.182684
CNAG_04958	1305.1	-0.400691	0.1721	-2.32824	0.0198992	0.182684
CNAG_04784	46.2521	1.12326	0.48289	2.32611	0.0200127	0.18334
CNAG_04960	57.6444	1.60314	0.68921	2.32605	0.020016	0.18334
CNAG_05292	5388.6	-0.357132	0.153621	-2.32477	0.0200845	0.18376
CNAG_02480	524.383	0.419238	0.18038	2.32419	0.0201153	0.183833
CNAG_02694	120.618	0.843313	0.363288	2.32134	0.0202687	0.185026
CNAG_13186	206.429	0.570809	0.246243	2.31807	0.0204453	0.18632
CNAG_12113	41.1998	-1.25127	0.539837	-2.31787	0.0204565	0.18632
CNAG_07312	768.472	0.386817	0.166977	2.31658	0.0205265	0.186748
CNAG_02967	1033.72	-0.757477	0.32715	-2.31538	0.0205919	0.187099
CNAG_07335	708.484	0.506403	0.218746	2.31503	0.0206114	0.187099
CNAG_07706	545.174	0.401188	0.173429	2.31327	0.020708	0.187503
CNAG_04587	1591.12	-1.60005	0.691736	-2.31309	0.0207175	0.187503
CNAG_03455	126.1	-0.681304	0.294561	-2.31295	0.0207255	0.187503
CNAG_03168	8572.87	0.493732	0.213819	2.30912	0.0209372	0.189206
CNAG_05865	2838.24	0.547916	0.23753	2.30673	0.02107	0.189886
CNAG_07477	546.245	-0.504874	0.21888	-2.30663	0.0210756	0.189886
CNAG_04736	146.517	-0.811882	0.351998	-2.3065	0.0210828	0.189886
CNAG_00707	1270.38	-0.42501	0.18433	-2.30571	0.0211269	0.189908
CNAG_06881	1672.88	-0.464108	0.201295	-2.30561	0.0211322	0.189908
CNAG_04801	2316.11	-0.338937	0.147118	-2.30385	0.0212312	0.190586
CNAG_00077	2671.46	-0.399554	0.173642	-2.30102	0.0213903	0.19172
CNAG_07982	661.011	-0.400832	0.174217	-2.30076	0.021405	0.19172
CNAG_02085	483.117	-0.449877	0.195621	-2.29974	0.0214629	0.192027
CNAG_03016	1411.19	0.473571	0.206049	2.29834	0.0215427	0.192378
CNAG_05359	1131.96	0.338919	0.147478	2.2981	0.021556	0.192378
CNAG_03050	158.57	0.700694	0.304942	2.29779	0.0215735	0.192378
CNAG_06908	8273.3	-0.420649	0.183162	-2.29659	0.021642	0.1926
CNAG_03206	591.785	0.448325	0.195219	2.29652	0.0216461	0.1926
CNAG_05867	100.332	-0.895193	0.389998	-2.29538	0.0217114	0.192969
CNAG_12677	143.835	1.19598	0.521157	2.29486	0.0217412	0.192983
CNAG_05676	219.772	-0.544236	0.237189	-2.29452	0.0217607	0.192983
CNAG_06282	706.485	-0.448913	0.195758	-2.2932	0.0218364	0.193442
CNAG_05795	825.702	-0.371172	0.161989	-2.29135	0.0219434	0.194178
CNAG_01817	1226.33	0.332962	0.145431	2.28949	0.0220509	0.194763
CNAG_00550	376.864	0.538067	0.235028	2.28937	0.0220578	0.194763
CNAG_03746	20.1503	1.86164	0.813377	2.28878	0.0220922	0.194854
CNAG_00269	18.2998	-1.59719	0.698037	-2.28812	0.0221307	0.194981
CNAG_00141	160.983	-0.630193	0.2755	-2.28745	0.0221697	0.195006
CNAG_00737	718.329	-0.5076	0.221927	-2.28724	0.0221817	0.195006
CNAG_02065	1149.49	0.331652	0.145098	2.28571	0.0222713	0.195412
CNAG_03899	3243.49	-0.429784	0.188038	-2.28563	0.0222762	0.195412
CNAG_07649	3878.35	-0.312617	0.136814	-2.28499	0.0223136	0.195528
CNAG_00886	13937.6	-0.307771	0.134779	-2.28351	0.0224001	0.196074
CNAG_02031	4.09881	-5.53562	2.42579	-2.28199	0.0224902	0.196526
CNAG_03873	1161.75	-2.31403	1.01412	-2.28181	0.0225004	0.196526
CNAG_06643	463.713	0.59646	0.261867	2.27772	0.0227431	0.198432
CNAG_12931	9.3017	4.00529	1.76102	2.27441	0.0229413	0.199945
CNAG_01605	66.2978	-1.17937	0.519704	-2.26932	0.0232491	0.20241
CNAG_06034	1118.65	-0.469313	0.20703	-2.26689	0.0233971	0.203443
CNAG_12096	2.82101	-4.99485	2.20439	-2.26587	0.0234593	0.203583
CNAG_07642	44.5334	1.02027	0.450588	2.2643	0.0235555	0.204198
CNAG_05757	1173.84	0.38402	0.16967	2.26333	0.0236154	0.204498
CNAG_06565	1893.3	-0.441039	0.194908	-2.2628	0.0236481	0.204559
CNAG_06436	673.52	0.43141	0.19069	2.26236	0.0236749	0.204559
CNAG_01945	66.5499	-1.42226	0.628765	-2.26199	0.0236983	0.204559
CNAG_06673	1456.82	-0.412639	0.182629	-2.25943	0.0238564	0.205705
CNAG_03808	1317.69	-0.477452	0.211615	-2.25623	0.0240561	0.207205
CNAG_00668	2516.37	-0.413606	0.183398	-2.25523	0.0241187	0.207524
CNAG_03688	1281.94	-0.793367	0.352101	-2.25324	0.0242442	0.208382
CNAG_02200	508.031	-0.475285	0.211038	-2.25214	0.0243136	0.208757
CNAG_05651	192.366	0.961776	0.42751	2.24972	0.024467	0.209851
CNAG_12872	55.6576	1.08667	0.483189	2.24895	0.0245157	0.210045
CNAG_06923	7511.07	-2.18419	0.9727	-2.24549	0.0247367	0.211715
CNAG_00756	554.936	0.373274	0.166291	2.2447	0.0247873	0.211923
CNAG_03824	2897.35	-1.18141	0.526812	-2.24256	0.0249249	0.212799
CNAG_06126	1513.65	0.486462	0.216948	2.24229	0.0249424	0.212799
CNAG_03679	355.19	-0.929717	0.415048	-2.24003	0.0250893	0.213827
CNAG_03358	26115.1	0.306731	0.137042	2.23823	0.0252063	0.214599
CNAG_01823	1863.66	-0.453835	0.20287	-2.23707	0.0252816	0.215013
CNAG_12815	44.1331	1.27167	0.568683	2.23616	0.0253414	0.215295
CNAG_06725	1110.78	0.355904	0.159214	2.23538	0.0253923	0.215501
CNAG_07548	665.905	0.379863	0.170003	2.23445	0.0254532	0.215792
CNAG_02566	959.912	-0.428981	0.192168	-2.23233	0.0255934	0.216753
CNAG_12962	20.9033	1.50882	0.676064	2.23178	0.0256297	0.216834
CNAG_05616	1382.7	-0.411623	0.184541	-2.23052	0.0257128	0.217309
CNAG_00650	535.472	-0.412492	0.185091	-2.22859	0.0258411	0.218166
CNAG_07582	528.037	0.400052	0.179574	2.22778	0.0258949	0.218392
CNAG_02210	818.73	-0.452554	0.203226	-2.22686	0.025957	0.218687
CNAG_12794	75.9985	-1.19235	0.535768	-2.2255	0.0260474	0.219221
CNAG_12314	2.93448	-5.05321	2.27161	-2.2245	0.0261148	0.21956
CNAG_02697	438.128	-0.556609	0.25038	-2.22305	0.0262122	0.22015
CNAG_01264	9721.21	0.326575	0.146989	2.22176	0.0262994	0.220653
CNAG_03231	459.407	0.59304	0.267232	2.2192	0.0264735	0.221883
CNAG_00537	578.953	0.48622	0.219165	2.21851	0.0265204	0.222046
CNAG_05077	1958.73	-0.615166	0.277438	-2.21731	0.0266022	0.222501
CNAG_02300	9395.88	-0.415427	0.187401	-2.21678	0.0266382	0.222572
CNAG_06181	5.31727	-5.90972	2.66816	-2.2149	0.0267668	0.223224
CNAG_12969	64.4365	-1.08798	0.491222	-2.21483	0.0267715	0.223224
CNAG_00452	32.1386	1.24905	0.564271	2.21356	0.0268588	0.223599
CNAG_05533	899.594	-0.371447	0.167819	-2.21338	0.0268716	0.223599
CNAG_06654	656.266	0.43516	0.196685	2.21247	0.0269341	0.223755
CNAG_07512	255.762	-0.580924	0.262588	-2.2123	0.0269458	0.223755
CNAG_01996	562.647	0.465256	0.210373	2.21158	0.026996	0.223942
CNAG_03973	1233.39	0.347808	0.157303	2.21108	0.0270305	0.223999
CNAG_05318	429.194	0.474136	0.214672	2.20866	0.0271986	0.225161
CNAG_12696	176.585	0.602554	0.272984	2.20729	0.0272938	0.225718
CNAG_04896	2065.33	0.312728	0.141715	2.20675	0.0273318	0.225801
CNAG_04443	1341.65	-0.460961	0.208989	-2.20567	0.0274069	0.226191
CNAG_02896	2495.68	-0.339397	0.154064	-2.20297	0.0275971	0.227528
CNAG_00826	51.2439	-0.984006	0.446853	-2.20208	0.0276595	0.227811
CNAG_04635	1674.54	-0.443539	0.20163	-2.19977	0.027823	0.228924
CNAG_12122	58.1706	1.05687	0.480658	2.19879	0.0278927	0.229211
CNAG_07434	408.96	-0.601076	0.273405	-2.19848	0.0279148	0.229211
CNAG_03718	682.218	-0.370648	0.168623	-2.19809	0.0279429	0.229211
CNAG_03461	71.2363	-0.947074	0.432028	-2.19216	0.0283682	0.232464
CNAG_00078	1125.73	0.439466	0.200656	2.19015	0.0285137	0.233184
CNAG_02201	299.042	-0.497631	0.227377	-2.18858	0.0286277	0.23368
CNAG_00134	673.705	-0.448596	0.205014	-2.18812	0.0286611	0.23368
CNAG_05541	813.413	0.452292	0.206871	2.18635	0.0287902	0.234497
CNAG_05468	1169.37	0.374289	0.171303	2.18496	0.0288919	0.235088
CNAG_02867	1753.04	0.491699	0.225498	2.1805	0.0292204	0.237284
CNAG_05592	5669.62	-0.326182	0.149641	-2.17977	0.0292748	0.237487
CNAG_04354	1124.45	-0.358949	0.164704	-2.17936	0.0293047	0.237491
CNAG_00161	389.91	0.627683	0.288372	2.17665	0.029507	0.238891
CNAG_04889	336.055	-0.545026	0.250611	-2.17479	0.0296459	0.239776
CNAG_07516	146.9	0.649019	0.299169	2.16941	0.0300518	0.242816
CNAG_07561	40764.4	-0.305879	0.141155	-2.16697	0.0302371	0.244069
CNAG_00786	871.128	0.395351	0.182492	2.1664	0.0302803	0.244175
CNAG_05660	2073.04	-0.317016	0.146399	-2.16543	0.0303545	0.244509
CNAG_07464	2753.98	0.287135	0.132622	2.16507	0.0303823	0.244509
CNAG_06780	297.521	0.666134	0.307907	2.16342	0.0305087	0.245052
CNAG_07673	3.55546	5.24902	2.42628	2.1634	0.0305103	0.245052
CNAG_05841	602.323	0.448811	0.207566	2.16226	0.0305984	0.245515
CNAG_07852	3.54833	-5.32057	2.46184	-2.16122	0.0306783	0.245876
CNAG_03477	307.78	-0.569233	0.263426	-2.16089	0.0307041	0.245876
CNAG_05567	702.1	0.372024	0.172217	2.1602	0.0307569	0.245981
CNAG_03857	4243.65	0.406152	0.18804	2.15993	0.0307781	0.245981
CNAG_02109	1102.81	-0.476031	0.220433	-2.15953	0.0308091	0.245986
CNAG_05682	4229.21	-0.471576	0.218466	-2.15858	0.0308831	0.246334
CNAG_05119	120.243	-0.803621	0.372783	-2.15573	0.0311044	0.247351
CNAG_05330	3.53438	5.24076	2.43189	2.15502	0.0311605	0.247351
CNAG_00532	1052.16	0.428956	0.19905	2.15502	0.0311606	0.247351
CNAG_01741	523.185	0.427455	0.198357	2.15499	0.031163	0.247351
CNAG_00126	1445.78	-0.449964	0.208802	-2.15498	0.0311635	0.247351
CNAG_07004	23109.4	0.26255	0.12186	2.15452	0.0311992	0.247391
CNAG_05910	215.408	0.573614	0.266369	2.15345	0.0312831	0.247814
CNAG_06301	4371.36	-0.394829	0.183539	-2.1512	0.0314601	0.248972
CNAG_04200	442.848	-0.618543	0.287938	-2.14818	0.0316996	0.250622
CNAG_12404	4.95678	-3.88078	1.80838	-2.146	0.0318732	0.251748
CNAG_02292	4258.41	-0.341894	0.159602	-2.14216	0.0321802	0.253907
CNAG_03058	5884.75	-2.43797	1.13828	-2.1418	0.0322092	0.253907
CNAG_08007	177.417	0.776533	0.363042	2.13896	0.032439	0.255469
CNAG_04755	1366.82	-0.507352	0.23731	-2.13793	0.0325227	0.255527
CNAG_06729	691.39	0.376357	0.176056	2.13771	0.0325399	0.255527
CNAG_07481	652.085	-0.486415	0.22756	-2.13753	0.0325552	0.255527
CNAG_00407	5058.57	-1.19942	0.561206	-2.13721	0.0325805	0.255527
CNAG_01132	1737.63	0.285772	0.133731	2.13692	0.0326043	0.255527
CNAG_03170	1076.65	0.343595	0.160877	2.13576	0.0326987	0.256019
CNAG_01240	497.836	0.505281	0.236712	2.13459	0.0327948	0.256523
CNAG_04402	3019.52	0.330621	0.154927	2.13404	0.0328398	0.256626
CNAG_12892	132.859	-0.985112	0.462509	-2.12993	0.0331776	0.259016
CNAG_01709	6071.64	-0.267412	0.125584	-2.12934	0.0332258	0.259142
CNAG_03589	2463.71	0.347557	0.163398	2.12706	0.0334151	0.260368
CNAG_07849	40.4695	1.33361	0.627898	2.12393	0.0336759	0.262147
CNAG_01577	33623.5	0.340781	0.160482	2.12349	0.0337127	0.262181
CNAG_04798	4585.83	0.293498	0.138285	2.12241	0.0338031	0.262632
CNAG_04605	4660.33	0.325651	0.153481	2.12177	0.0338573	0.2628
CNAG_06443	26631.9	-0.262156	0.123616	-2.12074	0.0339439	0.26322
CNAG_00154	774.964	-0.419071	0.19782	-2.11845	0.0341371	0.264464
CNAG_05337	617.016	-0.434377	0.205434	-2.11444	0.0344779	0.266849
CNAG_13196	131.164	0.843925	0.399203	2.11402	0.0345131	0.266866
CNAG_12898	217.104	-0.684574	0.324111	-2.11216	0.034673	0.267846
CNAG_02479	118.135	-0.8113	0.3843	-2.11111	0.0347627	0.267959
CNAG_12941	2.50823	-4.82457	2.28534	-2.1111	0.0347639	0.267959
CNAG_02655	2066.08	-0.397722	0.18842	-2.11083	0.0347869	0.267959
CNAG_05072	35.5673	1.26857	0.601177	2.11014	0.0348462	0.268001
CNAG_12543	15.6542	-2.15311	1.02043	-2.11	0.0348587	0.268001
CNAG_03047	554.818	0.382411	0.181356	2.10862	0.0349774	0.268658
CNAG_05379	1882.82	0.365668	0.173763	2.10441	0.0353429	0.270951
CNAG_07845	43.5594	-1.43676	0.683828	-2.10106	0.0356357	0.272937
CNAG_02218	422.673	0.414995	0.197595	2.10023	0.0357085	0.273176
CNAG_07005	1253.64	-0.445795	0.212313	-2.09971	0.0357545	0.273176
CNAG_03020	1077.43	0.319354	0.152106	2.09955	0.0357682	0.273176
CNAG_06918	42.1341	-1.22601	0.584093	-2.099	0.0358165	0.273287
CNAG_03263	14056.9	0.260617	0.124339	2.09602	0.0360801	0.274571
CNAG_03717	144.527	0.582654	0.278008	2.09582	0.0360984	0.274571
CNAG_02361	1762.07	-0.5382	0.25682	-2.09563	0.0361148	0.274571
CNAG_12642	134.172	-0.855992	0.408478	-2.09557	0.0361207	0.274571
CNAG_07972	268.396	-0.506531	0.241839	-2.0945	0.0362155	0.274853
CNAG_04556	55.1022	0.85634	0.408874	2.09439	0.0362256	0.274853
CNAG_06533	809.786	-0.45645	0.218164	-2.09224	0.0364172	0.275861
CNAG_00677	807.795	0.36569	0.174793	2.09213	0.0364267	0.275861
CNAG_02424	980.026	-0.435341	0.208296	-2.09001	0.0366166	0.27678
CNAG_03485	1720.54	-0.38843	0.185998	-2.08836	0.0367656	0.277647
CNAG_04949	1133.65	0.555588	0.266093	2.08795	0.0368024	0.277666
CNAG_12087	319.209	0.542612	0.260238	2.08506	0.0370639	0.279354
CNAG_03269	1024.16	0.329611	0.158125	2.0845	0.037115	0.279354
CNAG_02874	1250.32	-0.408332	0.195912	-2.08426	0.0371363	0.279354
CNAG_06817	146.431	-0.63851	0.306393	-2.08395	0.0371643	0.279354
CNAG_02775	89833.5	0.453261	0.21762	2.08281	0.0372689	0.279629
CNAG_07872	3.33174	5.15438	2.47514	2.08246	0.0373003	0.279629
CNAG_03372	1216.56	-0.39259	0.188526	-2.08242	0.0373046	0.279629
CNAG_04072	2819.28	0.377263	0.181227	2.08171	0.0373688	0.279678
CNAG_04794	1037.06	-1.31646	0.632431	-2.08159	0.0373803	0.279678
CNAG_04855	712.231	0.415558	0.199927	2.07855	0.0376587	0.281358
CNAG_06706	120.86	-0.683724	0.32897	-2.07838	0.0376745	0.281358
CNAG_03442	490.66	0.505879	0.243914	2.07401	0.0380783	0.28385
CNAG_01753	2925.12	-1.14004	0.549811	-2.07351	0.0381249	0.283936
CNAG_04041	860.071	-0.533863	0.257734	-2.07137	0.0383242	0.285157
CNAG_03848	144.149	-0.70014	0.338249	-2.06989	0.0384624	0.285526
CNAG_05157	578.67	0.41855	0.20222	2.06977	0.0384735	0.285526
CNAG_04656	1084.4	-0.47817	0.231032	-2.06971	0.0384797	0.285526
CNAG_02366	1692.6	0.328876	0.15899	2.06853	0.0385901	0.285965
CNAG_04633	827.387	-0.364631	0.176293	-2.06832	0.0386095	0.285965
CNAG_00858	519.843	0.461935	0.223388	2.06786	0.0386536	0.28603
CNAG_01261	2064.79	-0.467949	0.226632	-2.06479	0.0389426	0.287905
CNAG_12358	38.1616	1.24391	0.603013	2.06282	0.0391302	0.288894
CNAG_01710	34.576	1.11739	0.541732	2.06263	0.0391478	0.288894
CNAG_13100	118.874	-0.744471	0.361307	-2.0605	0.0393512	0.29013
CNAG_06003	79.4404	0.826621	0.402098	2.05577	0.0398046	0.293016
CNAG_05320	474.519	0.405097	0.197082	2.05547	0.0398332	0.293016
CNAG_06383	582.131	0.394333	0.191863	2.05529	0.0398513	0.293016
CNAG_00025	666.842	-0.338946	0.164991	-2.05433	0.0399435	0.293427
CNAG_02394	1163.66	0.314162	0.152983	2.05357	0.0400175	0.293566
CNAG_03578	1271.75	0.329436	0.160461	2.05306	0.0400672	0.293566
CNAG_06059	457.315	-0.489628	0.238492	-2.05301	0.0400713	0.293566
CNAG_03171	1235.68	-0.351729	0.171395	-2.05216	0.040154	0.293905
CNAG_03792	827.416	-0.345617	0.168498	-2.05116	0.0402515	0.294353
CNAG_03087	3.19314	-5.17526	2.5244	-2.05009	0.0403557	0.294848
CNAG_00332	426.87	-0.491957	0.240067	-2.04925	0.040438	0.295182
CNAG_02066	48.0117	1.05364	0.514451	2.04808	0.0405518	0.29548
CNAG_02759	157.825	-0.737238	0.360501	-2.04504	0.0408513	0.297203
CNAG_01948	1154.23	-0.322996	0.157953	-2.04488	0.0408663	0.297203
CNAG_00765	493.252	-0.445816	0.218055	-2.04451	0.0409029	0.297203
CNAG_01820	19191.5	-0.281396	0.137657	-2.04419	0.0409352	0.297203
CNAG_12886	82.3071	0.832019	0.407226	2.04314	0.0410386	0.297686
CNAG_06559	261.816	-0.551586	0.270057	-2.04248	0.0411039	0.297889
CNAG_01029	1489.29	-0.344509	0.168702	-2.04211	0.0411402	0.297889
CNAG_02087	64.3539	0.753386	0.369554	2.03864	0.0414862	0.300126
CNAG_06015	24.2312	1.89805	0.932532	2.03537	0.041814	0.302086
CNAG_06344	1443.37	-0.40646	0.199763	-2.03471	0.04188	0.302086
CNAG_12456	25.5475	-1.2797	0.629086	-2.03423	0.0419289	0.302086
CNAG_04056	2230.34	0.330307	0.162381	2.03415	0.0419369	0.302086
CNAG_06749	720.884	0.504053	0.247804	2.03408	0.041944	0.302086
CNAG_01303	1083.47	0.355617	0.17502	2.03187	0.0421671	0.303411
CNAG_12265	438.081	0.700748	0.344939	2.03151	0.042203	0.303411
CNAG_00594	1405.99	-0.379669	0.187243	-2.02767	0.0425935	0.305947
CNAG_06708	731.143	0.385748	0.190529	2.02461	0.0429072	0.307711
CNAG_02034	698.568	0.402733	0.198926	2.02454	0.0429151	0.307711
CNAG_06440	689.424	-0.425654	0.210302	-2.02401	0.0429688	0.307822
CNAG_03984	1017.92	0.399881	0.197612	2.02356	0.043015	0.307881
CNAG_01419	949.465	-0.448088	0.221492	-2.02304	0.0430689	0.307908
CNAG_03992	527.86	-0.507808	0.251087	-2.02244	0.043131	0.307908
CNAG_06291	218.444	-0.656623	0.324672	-2.02242	0.043133	0.307908
CNAG_01578	2018.69	-0.372945	0.184633	-2.01992	0.0433915	0.30948
CNAG_07679	1849.94	0.319519	0.158437	2.01669	0.0437281	0.311606
CNAG_00911	24.8521	1.95667	0.971212	2.01467	0.0439392	0.312835
CNAG_12289	9.32024	-2.37416	1.17985	-2.01226	0.0441923	0.314203
CNAG_06252	656.906	0.410288	0.20391	2.0121	0.044209	0.314203
CNAG_01289	351.687	0.456078	0.226757	2.01131	0.0442924	0.314519
CNAG_03434	1162.11	0.365965	0.182135	2.00931	0.0445048	0.315571
CNAG_06600	2316.38	-0.337385	0.167922	-2.00917	0.0445186	0.315571
CNAG_03963	477.642	0.418647	0.208546	2.00746	0.0447012	0.316587
CNAG_05830	1343.99	-0.337801	0.168365	-2.00636	0.0448177	0.316884
CNAG_03573	258.222	-0.575545	0.286865	-2.00633	0.0448214	0.316884
CNAG_06810	52.3503	0.940778	0.469284	2.00471	0.0449943	0.317644
CNAG_03985	3505.48	0.317115	0.158195	2.00458	0.0450074	0.317644
CNAG_07352	9708.49	-0.309741	0.154592	-2.0036	0.0451126	0.317988
CNAG_00177	82.5456	0.730313	0.364575	2.00319	0.045157	0.317988
CNAG_12107	105.974	0.66912	0.334054	2.00303	0.0451741	0.317988
CNAG_04927	40.6643	-3.89835	1.94709	-2.00214	0.0452692	0.31838
CNAG_04329	533.859	0.480703	0.240203	2.00123	0.0453675	0.31878
CNAG_12984	3.26561	5.12503	2.56138	2.00088	0.0454048	0.31878
CNAG_02122	983.246	0.302432	0.15127	1.99928	0.0455776	0.319715
CNAG_02226	197.841	-0.671414	0.336179	-1.99719	0.0458046	0.321029
CNAG_06781	1258.47	-0.415057	0.207987	-1.99559	0.0459783	0.321768
CNAG_03715	1159.53	0.321249	0.160988	1.99549	0.0459896	0.321768
CNAG_01632	728.252	-0.405976	0.203666	-1.99334	0.0462238	0.322914
CNAG_12825	84.8694	0.753685	0.378405	1.99174	0.0463995	0.323796
CNAG_01123	1136.68	-0.301494	0.151468	-1.99049	0.0465372	0.324296
CNAG_02824	1525.2	0.281035	0.141198	1.99036	0.0465514	0.324296
CNAG_05281	116.895	0.590409	0.296884	1.98869	0.0467358	0.325301
CNAG_07822	677.361	-0.381176	0.191938	-1.98594	0.0470405	0.326709
CNAG_12735	2.38247	4.65703	2.34521	1.98577	0.0470594	0.326709
CNAG_03605	765.359	0.326864	0.164755	1.98393	0.0472632	0.327639
CNAG_02576	639.426	-0.406875	0.205095	-1.98383	0.0472743	0.327639
CNAG_06644	3456.76	-0.3368	0.169905	-1.98228	0.0474475	0.328452
CNAG_02000	1466.82	-0.390364	0.196958	-1.98196	0.0474836	0.328452
CNAG_03509	4725.05	0.274205	0.138369	1.9817	0.0475134	0.328452
CNAG_03921	7826.5	0.264691	0.133612	1.98105	0.0475855	0.328669
CNAG_06413	232.092	0.580113	0.293088	1.97932	0.0477803	0.329733
CNAG_04567	209.324	-0.566287	0.286792	-1.97456	0.0483181	0.33273
CNAG_03113	1188.69	-1.50097	0.760189	-1.97446	0.0483291	0.33273
CNAG_00843	151.968	0.662892	0.335746	1.97439	0.048338	0.33273
CNAG_05562	1404.21	0.304434	0.154288	1.97316	0.0484773	0.333353
CNAG_12647	114.308	-0.606797	0.307571	-1.97287	0.0485109	0.333353
CNAG_03667	1884.64	-1.39842	0.709268	-1.97163	0.0486515	0.334035
CNAG_05717	434.599	0.375179	0.190379	1.97069	0.0487589	0.334384
CNAG_13067	147.587	0.609429	0.309282	1.97047	0.0487851	0.334384
CNAG_04816	535.263	-1.38382	0.702827	-1.96894	0.0489603	0.335109
CNAG_06904	145.039	0.582632	0.295929	1.96882	0.0489736	0.335109
CNAG_05638	5585.48	-0.313787	0.159477	-1.9676	0.0491145	0.335789
CNAG_03341	2217.07	0.370594	0.188453	1.96651	0.0492401	0.336363
CNAG_02294	3590.48	-0.24886	0.126634	-1.96519	0.0493918	0.336942
CNAG_13037	21.3789	-1.42553	0.725439	-1.96505	0.0494082	0.336942
CNAG_06259	37.0584	-1.0064	0.512468	-1.96383	0.0495503	0.337343
CNAG_03320	994.219	-0.34311	0.174871	-1.96208	0.0497536	0.338442
CNAG_12832	61.3456	-0.863878	0.440498	-1.96114	0.0498627	0.338899
CNAG_12852	36.8409	-1.04756	0.534399	-1.96026	0.0499652	0.33931
CNAG_12022	102.708	0.916289	0.46793	1.95818	0.0502094	0.340682
CNAG_07780	583.494	-0.529087	0.270302	-1.95739	0.0503014	0.340849
CNAG_05548	133.474	-0.628415	0.321071	-1.95725	0.0503183	0.340849
CNAG_03411	632.905	0.371079	0.18966	1.95655	0.0504	0.341117
CNAG_01893	1239.37	-0.470897	0.240843	-1.9552	0.0505589	0.341907
CNAG_12111	23.403	-1.32738	0.679421	-1.95369	0.050738	0.34265
CNAG_02319	534.531	-0.38878	0.199029	-1.95338	0.0507748	0.34265
CNAG_03995	606.846	-0.487577	0.24963	-1.9532	0.050796	0.34265
CNAG_02325	597.366	-0.379484	0.194603	-1.95004	0.0511709	0.344748
CNAG_00927	702.016	0.305494	0.156675	1.94987	0.0511921	0.344748
CNAG_00503	1292.83	0.304867	0.156432	1.94888	0.0513101	0.345104
CNAG_07981	21.6365	-1.51559	0.777741	-1.94871	0.0513303	0.345104
CNAG_05543	44.9518	0.954161	0.489935	1.94753	0.0514715	0.345765
CNAG_02263	2565.4	-1.75444	0.901641	-1.94583	0.051675	0.346845
CNAG_12993	13.2821	2.26417	1.16485	1.94374	0.0519264	0.348243
CNAG_03046	639.548	-0.467597	0.240656	-1.94301	0.0520152	0.348549
CNAG_04878	451.343	0.430367	0.221561	1.94243	0.0520845	0.348725
CNAG_01690	300.112	-0.549624	0.2832	-1.94077	0.0522866	0.349789
CNAG_12452	66.5228	-0.879261	0.453161	-1.94028	0.0523453	0.349889
CNAG_05097	1355.27	-0.509266	0.262518	-1.93993	0.0523881	0.349889
CNAG_01052	2015.83	-2.19713	1.13359	-1.9382	0.0525988	0.351006
CNAG_03223	11143.9	-0.427789	0.220771	-1.93771	0.052659	0.351118
CNAG_05740	789.014	0.318263	0.164333	1.9367	0.0527816	0.351291
CNAG_06321	52.459	0.92908	0.47974	1.93663	0.0527902	0.351291
CNAG_03789	4556	0.298459	0.154175	1.93584	0.0528872	0.351291
CNAG_06599	871.314	0.359158	0.185532	1.93583	0.0528888	0.351291
CNAG_05694	5175.63	0.261879	0.135288	1.93572	0.0529021	0.351291
CNAG_06127	3331.61	0.278385	0.143995	1.93329	0.0531999	0.352979
CNAG_07367	39.231	1.27054	0.657477	1.93245	0.0533042	0.353381
CNAG_04618	246.326	0.466555	0.241555	1.93146	0.0534256	0.353785
CNAG_00191	425.962	0.398932	0.206567	1.93125	0.0534526	0.353785
CNAG_03609	908.053	-0.459951	0.238227	-1.93072	0.0535172	0.353923
CNAG_03259	36.9042	0.981237	0.508366	1.93018	0.0535848	0.35408
CNAG_06703	603.297	0.510717	0.264841	1.92839	0.0538062	0.355253
CNAG_05374	1329.43	0.270618	0.140402	1.92746	0.0539226	0.355436
CNAG_03521	320.198	0.447938	0.232478	1.9268	0.0540044	0.355436
CNAG_01490	205.442	0.482707	0.250573	1.92642	0.0540525	0.355436
CNAG_05192	58.5195	0.774933	0.402269	1.92641	0.0540537	0.355436
CNAG_04873	165.301	0.560764	0.291326	1.92487	0.0542456	0.356408
CNAG_07641	38.0897	-1.33241	0.694775	-1.91776	0.0551412	0.36178
CNAG_03978	660.453	-0.335051	0.174733	-1.9175	0.0551741	0.36178
CNAG_00637	236.913	-0.638843	0.333196	-1.91732	0.0551973	0.36178
CNAG_00845	2557.65	0.295519	0.154211	1.91633	0.0553236	0.361894
CNAG_13036	52.9875	0.849412	0.443337	1.91595	0.0553715	0.361894
CNAG_02430	273.125	0.47668	0.248809	1.91585	0.0553843	0.361894
CNAG_00513	3353.21	0.299065	0.156106	1.91577	0.0553937	0.361894
CNAG_05156	1049.37	-0.395062	0.206348	-1.91454	0.055551	0.36211
CNAG_06757	569.948	0.359026	0.187531	1.91449	0.055558	0.36211
CNAG_06359	451.904	0.404374	0.211221	1.91446	0.0555611	0.36211
CNAG_04295	677.083	0.349417	0.182628	1.91327	0.0557135	0.362321
CNAG_00992	10697.4	-0.28547	0.149225	-1.91303	0.0557448	0.362321
CNAG_01485	3178.72	0.259955	0.135901	1.91283	0.0557698	0.362321
CNAG_05655	901.005	0.452543	0.236586	1.91281	0.0557728	0.362321
CNAG_01985	3460.11	-0.323453	0.169285	-1.9107	0.056043	0.363631
CNAG_04276	1418.12	0.318489	0.166702	1.91054	0.0560643	0.363631
CNAG_02686	3813.68	0.264403	0.138433	1.90997	0.0561366	0.363799
CNAG_05284	521.843	0.421913	0.220939	1.90964	0.0561802	0.363799
CNAG_03137	319.027	0.402184	0.210735	1.90848	0.0563287	0.364387
CNAG_05529	1258.6	0.310238	0.162579	1.90823	0.056361	0.364387
CNAG_12252	2.82668	-4.99287	2.61896	-1.90644	0.0565936	0.365598
CNAG_06715	18.0531	1.3468	0.706902	1.90521	0.0567525	0.366332
CNAG_05693	1424.51	0.31539	0.165693	1.90346	0.0569811	0.367222
CNAG_01013	854.706	-0.530817	0.279198	-1.90122	0.0572734	0.368811
CNAG_06381	4534.57	-0.420941	0.221493	-1.90047	0.0573712	0.369147
CNAG_05230	676.635	0.324061	0.170604	1.89949	0.0574996	0.369679
CNAG_05824	479.018	-0.338074	0.178106	-1.89816	0.0576749	0.370298
CNAG_00794	741.205	-0.318331	0.167876	-1.89623	0.0579302	0.371562
CNAG_02854	1471.49	0.327332	0.1727	1.89538	0.0580415	0.371759
CNAG_04289	3289.58	0.396625	0.209268	1.8953	0.0580529	0.371759
CNAG_13018	182.378	0.548561	0.2896	1.8942	0.0581984	0.37198
CNAG_02564	784.424	0.303262	0.160146	1.89366	0.0582704	0.37198
CNAG_00015	78.4334	-0.766472	0.404759	-1.89365	0.0582714	0.37198
CNAG_00328	785.92	-0.386003	0.20392	-1.89291	0.0583699	0.372123
CNAG_03043	87.8701	0.671898	0.354977	1.89279	0.0583858	0.372123
CNAG_05395	467.018	-0.359073	0.189838	-1.89147	0.0585619	0.372726
CNAG_03169	2.88382	4.93457	2.60896	1.89139	0.0585725	0.372726
CNAG_07627	1284.45	0.425769	0.225167	1.8909	0.0586379	0.372818
CNAG_05573	2276.95	0.336275	0.177868	1.89059	0.0586792	0.372818
CNAG_12537	37.613	0.955999	0.505891	1.88973	0.0587939	0.373253
CNAG_02445	2141.63	-0.353816	0.187386	-1.88817	0.0590038	0.374292
CNAG_04529	481.003	0.521217	0.276434	1.8855	0.0593622	0.376271
CNAG_01523	4987.27	-0.274597	0.14571	-1.88454	0.0594918	0.376763
CNAG_12666	50.1147	-0.858827	0.455913	-1.88375	0.0595985	0.376883
CNAG_06075	9016.24	-1.60619	0.852967	-1.88306	0.0596923	0.377181
CNAG_03450	2158.63	-0.3798	0.201771	-1.88233	0.0597908	0.377371
CNAG_00406	812.385	0.456408	0.242493	1.88215	0.0598158	0.377371
CNAG_02814	9240.01	-0.414814	0.220443	-1.88173	0.0598728	0.377436
CNAG_06368	877.499	0.340178	0.180821	1.8813	0.0599317	0.377467
CNAG_12296	12.0446	-1.64403	0.874163	-1.88069	0.0600143	0.377467
CNAG_03997	69.7689	-0.752361	0.400051	-1.88066	0.0600177	0.377467
CNAG_04819	455.4	0.419873	0.223628	1.87755	0.0604426	0.379349
CNAG_04566	3608.63	-0.282452	0.150447	-1.87742	0.0604607	0.379349
CNAG_12586	163.188	-0.489271	0.260653	-1.8771	0.0605045	0.379349
CNAG_03987	3369.55	-0.268098	0.142891	-1.87625	0.0606214	0.379788
CNAG_04824	1452.51	0.284626	0.15174	1.87575	0.0606896	0.379921
CNAG_01370	118.977	-0.688432	0.367136	-1.87514	0.0607734	0.380006
CNAG_01533	1169.18	-0.295477	0.157591	-1.87497	0.0607971	0.380006
CNAG_12304	46.4725	0.929637	0.496369	1.87287	0.0610857	0.381515
CNAG_06516	398.288	0.476618	0.254531	1.87253	0.0611329	0.381515
CNAG_03732	659.057	0.345722	0.184703	1.87177	0.061238	0.381876
CNAG_02505	278.223	-0.390787	0.20888	-1.87087	0.0613631	0.382361
CNAG_06316	2823.88	0.294325	0.157391	1.87002	0.0614808	0.382737
CNAG_04933	154.253	0.694279	0.371321	1.86975	0.0615181	0.382737
CNAG_02744	434.971	0.558052	0.298563	1.86913	0.0616053	0.382985
CNAG_12726	22.0377	-1.32782	0.710608	-1.86857	0.0616822	0.383034
CNAG_03366	353.465	0.387806	0.207571	1.86831	0.0617193	0.383034
CNAG_07630	2913.73	0.277797	0.14871	1.86805	0.0617552	0.383034
CNAG_07677	223.576	-0.474519	0.254108	-1.86739	0.0618469	0.383308
CNAG_06538	802.884	0.437114	0.234539	1.86372	0.0623614	0.386201
CNAG_02979	427.778	0.360786	0.193662	1.86297	0.0624671	0.386264
CNAG_06537	861.851	0.372014	0.199779	1.86212	0.0625857	0.386702
CNAG_06984	531.362	-0.333532	0.179156	-1.86168	0.0626475	0.386789
CNAG_03179	4.66245	-3.92462	2.10943	-1.86051	0.0628136	0.387307
CNAG_00932	146.526	-0.692869	0.372428	-1.86041	0.0628273	0.387307
CNAG_02007	10452.1	0.23412	0.125897	1.85962	0.0629399	0.387706
CNAG_07791	449.092	0.583464	0.313861	1.85899	0.0630285	0.387956
CNAG_12300	10.7605	1.67927	0.903598	1.85843	0.0631084	0.388152
CNAG_00032	97.3334	0.744672	0.401178	1.85621	0.0634231	0.389397
CNAG_03003	1237.14	0.286516	0.154356	1.8562	0.0634245	0.389397
CNAG_02712	1721.7	0.307572	0.165735	1.8558	0.0634817	0.389397
CNAG_06652	110.76	0.653598	0.35222	1.85565	0.0635032	0.389397
CNAG_00069	13.5179	-7.25325	3.91013	-1.85499	0.0635977	0.38968
CNAG_12097	30.3522	-1.15006	0.620292	-1.85406	0.0637299	0.390176
CNAG_03090	134.756	0.537205	0.289838	1.85347	0.0638153	0.390176
CNAG_06814	262.286	-0.462422	0.249498	-1.85341	0.0638233	0.390176
CNAG_06801	1174.26	0.313826	0.169378	1.85282	0.0639086	0.390403
CNAG_03846	820.379	0.275887	0.149024	1.85129	0.0641277	0.39115
CNAG_12745	19.411	-1.83099	0.990642	-1.84829	0.064561	0.393496
CNAG_05151	1380.79	0.254736	0.137868	1.84768	0.0646486	0.393733
CNAG_07953	1206.07	0.378558	0.204977	1.84683	0.0647712	0.394065
CNAG_06942	484.608	0.322342	0.174599	1.84618	0.064866	0.394065
CNAG_02585	4284.75	-0.485259	0.26286	-1.84608	0.064881	0.394065
CNAG_02332	1925.41	-0.502142	0.272022	-1.84596	0.064898	0.394065
CNAG_06672	23.1312	-1.29784	0.703561	-1.84467	0.0650857	0.394909
CNAG_04467	638.873	0.333617	0.180953	1.84366	0.0652323	0.395008
CNAG_05456	690.947	-0.32662	0.177186	-1.84337	0.0652745	0.395008
CNAG_06332	1096.33	-0.308414	0.167332	-1.84313	0.0653102	0.395008
CNAG_02412	1547.38	0.294088	0.15957	1.843	0.0653284	0.395008
CNAG_00803	732.402	-0.361353	0.196081	-1.84288	0.0653462	0.395008
CNAG_03785	1997.88	-0.470692	0.255606	-1.84148	0.0655517	0.395704
CNAG_13144	58.6882	0.942227	0.511772	1.84111	0.065606	0.395704
CNAG_05282	1492.86	0.354061	0.192317	1.84103	0.065617	0.395704
CNAG_03282	744.425	-0.379785	0.206358	-1.84041	0.0657075	0.395713
CNAG_00744	674.842	-0.35148	0.191077	-1.83947	0.0658468	0.395745
CNAG_06623	851.042	-1.09307	0.594253	-1.83941	0.0658552	0.395745
CNAG_01470	7073.21	0.266576	0.144927	1.83938	0.0658596	0.395745
CNAG_02058	65.085	-0.714272	0.388414	-1.83895	0.065923	0.395832
CNAG_01556	1528.76	-0.336254	0.183002	-1.83743	0.0661468	0.396881
CNAG_01354	2821.18	0.567502	0.308986	1.83666	0.0662602	0.397266
CNAG_07943	147.768	-0.658158	0.358472	-1.83601	0.0663565	0.397516
CNAG_03177	628.635	-0.412896	0.224924	-1.83571	0.0664001	0.397516
CNAG_05236	1622.65	-0.358185	0.195199	-1.83497	0.0665095	0.397876
CNAG_01916	2105.96	-0.249333	0.135966	-1.83379	0.066685	0.398632
CNAG_02994	5378.43	-0.341517	0.186468	-1.8315	0.0670256	0.400149
CNAG_07437	961.811	0.284674	0.155439	1.83142	0.0670379	0.400149
CNAG_07009	616.062	0.338354	0.184898	1.82996	0.0672564	0.401158
CNAG_13091	3.72239	5.31466	2.90506	1.82945	0.0673326	0.401185
CNAG_07313	91.1181	0.641951	0.351008	1.82888	0.0674181	0.401185
CNAG_02490	916.854	0.268046	0.146583	1.82863	0.0674544	0.401185
CNAG_05515	1173.42	0.42042	0.229913	1.8286	0.0674594	0.401185
CNAG_04312	3089.88	-0.286668	0.156802	-1.82821	0.067518	0.401238
CNAG_04038	216.747	0.473828	0.259267	1.82757	0.0676146	0.401317
CNAG_05843	566.844	-0.394979	0.216135	-1.82746	0.0676304	0.401317
CNAG_00604	577.662	0.327228	0.179245	1.82559	0.0679115	0.402689
CNAG_04168	4143.76	-0.324088	0.177602	-1.8248	0.0680316	0.402953
CNAG_05993	603.307	-0.439513	0.240877	-1.82464	0.0680555	0.402953
CNAG_04304	12295.7	0.224685	0.123228	1.82333	0.0682538	0.403563
CNAG_00229	186.549	-0.474394	0.260212	-1.82311	0.068287	0.403563
CNAG_03738	1116.35	-0.397168	0.217869	-1.82297	0.0683084	0.403563
CNAG_06341	1125.58	0.38363	0.210496	1.8225	0.0683784	0.403682
CNAG_01521	293.651	-0.435713	0.239165	-1.82181	0.0684838	0.403995
CNAG_05451	659.437	0.311672	0.171108	1.8215	0.0685312	0.403995
CNAG_06502	1482.56	0.362016	0.198951	1.81962	0.0688162	0.405379
CNAG_07639	1629.8	-0.362298	0.199178	-1.81897	0.0689164	0.405674
CNAG_02400	2472.51	-0.258568	0.142256	-1.81763	0.0691211	0.406583
CNAG_01839	3030.89	0.319988	0.176084	1.81724	0.0691805	0.406637
CNAG_12093	500.24	-0.372943	0.205267	-1.81687	0.0692374	0.406675
CNAG_03071	544.971	0.364618	0.200764	1.81615	0.0693471	0.407024
CNAG_12260	472.57	0.610648	0.336313	1.81571	0.0694144	0.407124
CNAG_05988	2.73384	4.86806	2.68217	1.81497	0.0695285	0.407497
CNAG_00901	329.324	-0.537527	0.296324	-1.81398	0.0696802	0.407718
CNAG_04773	53.3771	0.948394	0.522839	1.81393	0.0696882	0.407718
CNAG_02282	1333.19	-0.476748	0.262853	-1.81374	0.0697173	0.407718
CNAG_00465	959.621	-1.15301	0.636602	-1.81119	0.0701113	0.409726
CNAG_06327	1857.02	-0.301329	0.166527	-1.8095	0.070374	0.410964
CNAG_02500	10134.8	-0.28906	0.159843	-1.80839	0.0705452	0.411452
CNAG_04546	67.0839	0.679101	0.375561	1.80823	0.0705707	0.411452
CNAG_12037	24.6149	1.49146	0.824931	1.80798	0.0706101	0.411452
CNAG_04891	65.159	-0.794072	0.439338	-1.80743	0.0706955	0.411653
CNAG_05627	1353.81	0.294029	0.162806	1.80601	0.0709167	0.412373
CNAG_12564	62.0546	0.933296	0.516781	1.80598	0.0709212	0.412373
CNAG_05531	1145.23	-0.42725	0.23666	-1.80534	0.071022	0.412662
CNAG_07937	2018.98	0.34946	0.193821	1.803	0.0713887	0.414495
CNAG_02599	74.0157	0.680154	0.377397	1.80223	0.0715098	0.414649
CNAG_01246	817.525	0.34346	0.19064	1.80162	0.0716054	0.414649
CNAG_04399	1548.48	0.290836	0.161434	1.80157	0.0716128	0.414649
CNAG_07043	211.189	-0.516172	0.28652	-1.80152	0.0716202	0.414649
CNAG_05445	1247.75	0.306055	0.170046	1.79983	0.071887	0.415896
CNAG_04183	16267.6	-0.324277	0.180248	-1.79906	0.0720096	0.416307
CNAG_12426	42.0767	1.06748	0.593568	1.79841	0.0721128	0.416606
CNAG_01540	437.171	-0.496803	0.276348	-1.79775	0.072217	0.41691
CNAG_12417	40.3174	-1.01977	0.567515	-1.7969	0.0723517	0.41739
CNAG_04810	360.168	0.566298	0.315301	1.79606	0.0724856	0.417864
CNAG_06546	26.4994	1.26312	0.703688	1.795	0.0726538	0.418247
CNAG_07350	394.986	-0.492624	0.274444	-1.79499	0.0726555	0.418247
CNAG_12344	38.8264	1.0783	0.600956	1.79431	0.0727637	0.418573
CNAG_01159	1840.65	0.26641	0.148548	1.79343	0.0729041	0.419034
CNAG_02127	785.532	0.338448	0.188744	1.79316	0.0729476	0.419034
CNAG_12179	92.6199	0.776861	0.433521	1.79198	0.0731364	0.419821
CNAG_07638	1478.91	0.290122	0.162068	1.79012	0.073434	0.420854
CNAG_06748	2481.53	0.26879	0.150162	1.79	0.0734544	0.420854
CNAG_02600	236.35	0.627556	0.350618	1.78985	0.0734773	0.420854
CNAG_04974	399.946	-0.378442	0.211488	-1.78942	0.0735469	0.420854
CNAG_08021	187.937	0.446564	0.249583	1.78924	0.0735765	0.420854
CNAG_01098	2087.71	0.31524	0.176251	1.78859	0.0736816	0.421157
CNAG_00142	2564.11	0.284588	0.159165	1.788	0.0737755	0.421395
CNAG_02386	679.933	0.396546	0.22193	1.78681	0.0739688	0.422201
CNAG_05247	2016.5	0.272623	0.152608	1.78643	0.0740303	0.422255
CNAG_03275	999.252	0.254976	0.142784	1.78575	0.0741404	0.422584
CNAG_07647	1147.52	-0.362907	0.203313	-1.78497	0.0742659	0.422823
CNAG_12663	156.923	-0.747274	0.418739	-1.78458	0.0743288	0.422823
CNAG_00740	2120.42	0.4151	0.232626	1.78441	0.0743567	0.422823
CNAG_07331	405.203	0.467602	0.262079	1.7842	0.0743914	0.422823
CNAG_01207	253.281	0.381504	0.213968	1.783	0.0745868	0.423636
CNAG_06193	716.264	-0.442074	0.248014	-1.78245	0.0746752	0.423841
CNAG_07589	84.0602	-0.617008	0.346761	-1.77935	0.0751827	0.425466
CNAG_07421	160.717	0.674875	0.379285	1.77934	0.0751846	0.425466
CNAG_06831	131.375	0.662201	0.372265	1.77884	0.0752656	0.425466
CNAG_02165	725.014	-0.414602	0.233098	-1.77866	0.0752956	0.425466
CNAG_04222	3781.77	0.342411	0.19254	1.77839	0.0753392	0.425466
CNAG_04309	220.307	0.654484	0.368165	1.7777	0.0754539	0.425466
CNAG_06921	385.463	-0.438351	0.246584	-1.77769	0.075454	0.425466
CNAG_03452	1588.58	0.306151	0.172271	1.77715	0.075543	0.425466
CNAG_03302	2599.34	0.3039	0.171015	1.77704	0.075562	0.425466
CNAG_04016	17.8391	-1.71315	0.964264	-1.77664	0.0756268	0.425466
CNAG_01604	438.277	-0.491318	0.276596	-1.7763	0.0756831	0.425466
CNAG_12413	2.70454	3.78078	2.12856	1.77621	0.075698	0.425466
CNAG_12807	7.98299	-2.63337	1.48423	-1.77423	0.0760246	0.427003
CNAG_06732	1163.18	-0.382206	0.215459	-1.77392	0.0760771	0.427003
CNAG_12791	6.31275	3.60277	2.03141	1.77353	0.0761407	0.427064
CNAG_12901	229.957	0.944295	0.532705	1.77264	0.0762878	0.427592
CNAG_01405	1058.62	-0.310681	0.1753	-1.77228	0.0763478	0.427632
CNAG_06503	10.745	-1.7062	0.962942	-1.77186	0.0764172	0.427725
CNAG_05645	1407.16	-0.280657	0.158493	-1.77078	0.0765969	0.428073
CNAG_00233	1873.4	0.328515	0.185544	1.77054	0.0766365	0.428073
CNAG_06002	954.826	0.27252	0.153946	1.77023	0.0766896	0.428073
CNAG_00443	86.513	-0.622822	0.351834	-1.77022	0.0766911	0.428073
CNAG_12902	15.0114	1.37838	0.778934	1.76957	0.0767984	0.428376
CNAG_00892	358.562	0.342267	0.193819	1.76591	0.0774102	0.431491
CNAG_03052	4597.75	-0.252061	0.142788	-1.76528	0.0775161	0.431542
CNAG_07029	672.95	-0.355258	0.201254	-1.76522	0.077526	0.431542
CNAG_02168	646.703	-0.443543	0.251352	-1.76463	0.0776265	0.43173
CNAG_05576	828.135	-0.285036	0.16155	-1.76439	0.0776665	0.43173
CNAG_07796	961.534	0.347861	0.197527	1.76108	0.0782253	0.434537
CNAG_00800	233.628	0.418259	0.237586	1.76045	0.0783311	0.434826
CNAG_02553	177.549	0.534576	0.303832	1.75945	0.0785012	0.435309
CNAG_02583	1257.54	0.276829	0.157373	1.75907	0.0785662	0.435309
CNAG_03456	2085.3	0.260303	0.147984	1.75899	0.0785795	0.435309
CNAG_06285	151.864	-0.645396	0.367062	-1.75827	0.0787009	0.435683
CNAG_00543	1241.26	-0.314558	0.179138	-1.75595	0.0790969	0.437576
CNAG_00605	1091.66	-0.446657	0.254442	-1.75543	0.0791853	0.437608
CNAG_00627	6802.13	-0.483859	0.275678	-1.75516	0.0792317	0.437608
CNAG_12995	27.6153	-1.32691	0.756156	-1.75481	0.0792916	0.437608
CNAG_03955	826.68	0.322716	0.183937	1.75449	0.0793458	0.437608
CNAG_01984	29445.4	-0.350233	0.19964	-1.75432	0.0793756	0.437608
CNAG_03678	581.376	-0.484375	0.276152	-1.75402	0.0794275	0.437608
CNAG_02455	5096.11	0.535839	0.30557	1.75357	0.0795041	0.437633
CNAG_13004	7.53363	2.52411	1.43958	1.75336	0.0795401	0.437633
CNAG_02501	1449.92	-0.365627	0.208918	-1.7501	0.0801017	0.440124
CNAG_06723	8777.06	0.268747	0.153595	1.74971	0.0801683	0.440191
CNAG_12321	15.3573	2.23927	1.28048	1.74878	0.0803299	0.440779
CNAG_01622	673.164	0.299416	0.17125	1.74841	0.0803923	0.440822
CNAG_01233	1195.07	0.312844	0.179058	1.74716	0.0806088	0.44171
CNAG_07884	8063.14	0.258534	0.148026	1.74655	0.0807152	0.441768
CNAG_02454	1202.25	0.324227	0.185647	1.74647	0.0807286	0.441768
CNAG_04110	657.365	0.339243	0.194324	1.74576	0.0808523	0.442002
CNAG_05070	9479.2	0.353277	0.202463	1.7449	0.0810025	0.442002
CNAG_07947	40.129	0.838404	0.480502	1.74485	0.0810111	0.442002
CNAG_03628	1473	-0.306296	0.175557	-1.74471	0.081036	0.442002
CNAG_05480	3926.49	-0.274676	0.157438	-1.74466	0.0810446	0.442002
CNAG_07494	3179.02	0.302831	0.173663	1.74378	0.0811971	0.442226
CNAG_05885	19.1967	2.00764	1.15143	1.74361	0.0812272	0.442226
CNAG_04306	1342.71	0.259199	0.148674	1.74341	0.0812624	0.442226
CNAG_12506	29.2687	1.12857	0.647622	1.74264	0.0813969	0.442432
CNAG_03908	860.638	0.281165	0.161517	1.74078	0.081722	0.4439
CNAG_03449	342.056	0.358684	0.206427	1.73758	0.082284	0.446653
CNAG_07980	102.572	0.69182	0.398233	1.73722	0.0823478	0.4467
CNAG_00714	644.198	0.331161	0.190748	1.73611	0.0825439	0.447171
CNAG_05912	575.048	-0.286924	0.165281	-1.73598	0.0825677	0.447171
CNAG_13015	83.3944	0.927057	0.534083	1.73579	0.0826006	0.447171
CNAG_01385	1234.66	-0.37091	0.213875	-1.73424	0.0828763	0.448064
CNAG_02821	440.699	0.472055	0.272304	1.73356	0.0829967	0.448217
CNAG_08009	29.5058	1.22888	0.708922	1.73345	0.0830154	0.448217
CNAG_01855	781.721	-0.29308	0.169317	-1.73096	0.0834594	0.45004
CNAG_05356	20.4013	1.17343	0.678007	1.73071	0.0835037	0.45004
CNAG_06900	20408.2	0.203557	0.117642	1.73031	0.0835752	0.45004
CNAG_03098	2800.03	0.313248	0.181049	1.73019	0.0835964	0.45004
CNAG_13006	161.359	0.546069	0.315683	1.7298	0.0836657	0.45004
CNAG_02688	281.364	0.435752	0.251926	1.72968	0.083687	0.45004
CNAG_02806	2074.73	-0.281296	0.162898	-1.72682	0.0841997	0.452202
CNAG_04115	978.432	0.360403	0.208723	1.7267	0.0842211	0.452202
CNAG_01990	86491.8	0.240214	0.139133	1.7265	0.0842567	0.452202
CNAG_00449	2261.25	0.23027	0.133446	1.72556	0.0844267	0.452814
CNAG_02792	1477.65	0.261042	0.15131	1.72521	0.0844894	0.45285
CNAG_12390	11.6907	1.93807	1.12409	1.72412	0.0846863	0.453605
CNAG_05311	5696.64	0.273948	0.158941	1.72358	0.0847834	0.453824
CNAG_05252	1208.82	-0.264918	0.153817	-1.72229	0.0850178	0.454778
CNAG_01960	57.0002	-0.715631	0.415616	-1.72186	0.0850952	0.454837
CNAG_02130	6638.28	0.275993	0.160321	1.7215	0.0851595	0.454837
CNAG_01278	1952.49	0.348896	0.202694	1.72129	0.0851977	0.454837
CNAG_03631	1366.74	-0.402714	0.234253	-1.71914	0.0855889	0.456625
CNAG_07510	4687.62	0.226127	0.131585	1.71849	0.0857075	0.456956
CNAG_12762	19.6313	-1.57898	0.919301	-1.71758	0.0858725	0.457511
CNAG_12570	9.32918	-6.71745	3.91164	-1.7173	0.0859247	0.457511
CNAG_02497	29.2419	1.17028	0.681613	1.71693	0.0859924	0.45757
CNAG_03395	3425.72	0.292377	0.170407	1.71576	0.0862056	0.458226
CNAG_00326	3596.08	-0.240273	0.140049	-1.71563	0.0862289	0.458226
CNAG_04412	572.938	-0.35831	0.208954	-1.71478	0.0863863	0.458723
CNAG_03380	1041.18	-0.340752	0.198746	-1.71451	0.0864359	0.458723
CNAG_01236	5825.93	0.253863	0.148096	1.71418	0.0864966	0.458744
CNAG_12897	32.9242	1.08344	0.632339	1.71338	0.0866418	0.459213
CNAG_00651	123.667	0.521028	0.304229	1.71262	0.0867823	0.459657
CNAG_12957	12.2526	-1.48146	0.865183	-1.7123	0.0868407	0.459665
CNAG_12197	118.829	0.719307	0.420335	1.71127	0.0870313	0.460092
CNAG_02875	1484.72	0.23914	0.139763	1.71103	0.087075	0.460092
CNAG_01120	17157.1	0.229381	0.134067	1.71094	0.087092	0.460092
CNAG_05424	11159.8	-0.235766	0.137828	-1.71058	0.0871581	0.46014
CNAG_04495	52.3265	0.903026	0.528073	1.71004	0.0872582	0.460197
CNAG_03954	1057.25	0.310327	0.181487	1.70991	0.0872828	0.460197
CNAG_02348	693.781	-0.350134	0.204905	-1.70876	0.0874948	0.460914
CNAG_12624	2.35121	-4.73022	2.76894	-1.70831	0.0875782	0.460914
CNAG_10500	38030.5	0.374486	0.219242	1.70809	0.0876194	0.460914
CNAG_06206	2786.12	0.246986	0.14461	1.70794	0.0876466	0.460914
CNAG_06756	1387.03	0.316348	0.185259	1.7076	0.0877108	0.460952
CNAG_05101	4946.18	0.288058	0.168871	1.70578	0.0880483	0.462425
CNAG_04331	32.4829	-1.05347	0.617857	-1.70504	0.0881864	0.46285
CNAG_01089	1507.94	0.279745	0.164112	1.7046	0.0882684	0.46298
CNAG_05524	785.14	-0.319678	0.187728	-1.70288	0.0885914	0.464373
CNAG_00180	1163.63	-0.447867	0.263054	-1.70257	0.0886489	0.464373
CNAG_01702	417.471	0.428078	0.251967	1.69894	0.0893297	0.467178
CNAG_03419	1488.53	0.282969	0.166587	1.69863	0.0893895	0.467178
CNAG_02202	4008	0.234716	0.138191	1.69849	0.0894155	0.467178
CNAG_07694	1399.12	-0.265476	0.156347	-1.698	0.0895083	0.467362
CNAG_12054	15.6614	-1.63881	0.966042	-1.69642	0.0898071	0.468619
CNAG_06373	375.429	-0.40681	0.24003	-1.69483	0.090108	0.469886
CNAG_07458	154.734	0.572484	0.337856	1.69446	0.0901778	0.469947
CNAG_02733	31.6045	-1.03586	0.611615	-1.69365	0.0903319	0.470447
CNAG_03237	651.5	0.333006	0.196692	1.69303	0.0904491	0.470755
CNAG_05074	1162.3	-0.326588	0.193047	-1.69175	0.0906936	0.471579
CNAG_07532	716.456	0.331171	0.195775	1.69159	0.0907241	0.471579
CNAG_01874	797.748	-0.268566	0.158837	-1.69083	0.0908691	0.472029
CNAG_04401	2763.35	-0.321192	0.190005	-1.69044	0.0909443	0.47209
CNAG_10015	5927.13	-0.391885	0.231893	-1.68994	0.0910401	0.47209
CNAG_07591	1376.07	-0.285421	0.168927	-1.68962	0.0911015	0.47209
CNAG_03079	722.197	-0.458323	0.271269	-1.68955	0.0911143	0.47209
CNAG_05447	448.467	0.299935	0.177605	1.68878	0.0912619	0.47225
CNAG_12175	105.521	0.5206	0.308437	1.68787	0.0914369	0.472327
CNAG_12566	2.43638	4.68606	2.77752	1.68714	0.0915772	0.472327
CNAG_04199	369.28	-0.324793	0.192538	-1.6869	0.0916221	0.472327
CNAG_07917	815.047	-0.45403	0.269194	-1.68663	0.0916744	0.472327
CNAG_03953	992.616	0.50217	0.29775	1.68655	0.0916901	0.472327
CNAG_13102	9.08742	6.59591	3.91153	1.68627	0.0917437	0.472327
CNAG_12783	2.35656	-4.72849	2.80464	-1.68595	0.0918049	0.472327
CNAG_01234	1026.01	-0.45361	0.269106	-1.68562	0.0918693	0.472327
CNAG_04511	307.859	-0.355196	0.210783	-1.68513	0.0919638	0.472327
CNAG_02829	1680.89	0.248611	0.147537	1.68507	0.0919749	0.472327
CNAG_02552	730.298	0.294862	0.175077	1.68419	0.0921454	0.472877
CNAG_12960	175.697	0.506343	0.300697	1.6839	0.0922016	0.472877
CNAG_02078	1596.9	0.289451	0.172069	1.68218	0.0925342	0.474267
CNAG_08002	2542.85	-0.24149	0.143582	-1.68189	0.0925899	0.474267
CNAG_02990	2976.13	-0.512058	0.304628	-1.68093	0.0927769	0.474359
CNAG_12421	163.518	0.715409	0.425606	1.68092	0.0927786	0.474359
CNAG_00675	1352	-0.240415	0.143035	-1.68081	0.0927997	0.474359
CNAG_02153	2336.11	0.268097	0.159525	1.68059	0.0928425	0.474359
CNAG_06405	1188.08	0.314585	0.18727	1.67985	0.092987	0.474797
CNAG_12187	80.3102	0.700329	0.417014	1.67939	0.093076	0.474808
CNAG_03951	3193.87	0.308497	0.183713	1.67923	0.0931065	0.474808
CNAG_12063	36.9873	-1.15442	0.687682	-1.67872	0.0932069	0.47502
CNAG_02186	271.172	0.380568	0.226782	1.67813	0.0933227	0.475065
CNAG_00392	307.043	-0.341775	0.203671	-1.67807	0.0933331	0.475065
CNAG_03896	169.196	0.612657	0.365206	1.67756	0.0934321	0.475139
CNAG_05310	43.6813	1.00368	0.598355	1.6774	0.0934651	0.475139
CNAG_05844	2928.76	0.286484	0.170848	1.67683	0.0935749	0.475398
CNAG_13064	176.9	0.475511	0.283691	1.67616	0.0937071	0.475472
CNAG_00585	1190.44	0.401611	0.239753	1.6751	0.0939144	0.475605
CNAG_06386	2293.32	0.247719	0.14789	1.67503	0.0939293	0.475605
CNAG_05217	483.01	-0.347235	0.207345	-1.67467	0.0939986	0.475605
CNAG_04395	2479.93	0.251932	0.150449	1.67453	0.0940264	0.475605
CNAG_03176	1536.11	-0.292492	0.174671	-1.67453	0.0940272	0.475605
CNAG_06726	258.264	-0.414376	0.247572	-1.67376	0.094177	0.476065
CNAG_01565	2911.76	0.25343	0.151456	1.67329	0.094271	0.476202
CNAG_07305	109.783	0.708069	0.423335	1.6726	0.0944064	0.476202
CNAG_04750	487.316	-0.544429	0.325543	-1.67237	0.0944513	0.476202
CNAG_05446	1719.83	0.280829	0.167973	1.67187	0.0945496	0.476202
CNAG_12734	98.1778	-0.611187	0.365578	-1.67184	0.0945561	0.476202
CNAG_04700	1474.43	0.284167	0.169978	1.67179	0.0945663	0.476202
CNAG_12291	43.7291	0.850877	0.509126	1.67125	0.0946727	0.476202
CNAG_03467	309.761	0.418487	0.250426	1.6711	0.0947015	0.476202
CNAG_07619	545.913	-0.335883	0.201014	-1.67094	0.094734	0.476202
CNAG_00022	2402.36	0.310079	0.185681	1.66996	0.0949276	0.476879
CNAG_04526	40.4892	-0.857073	0.513707	-1.66841	0.095235	0.478126
CNAG_02578	935.247	0.26787	0.160592	1.66802	0.0953123	0.478217
CNAG_04711	6.47673	2.59764	1.55801	1.66728	0.095458	0.478651
CNAG_05261	1211.82	0.244956	0.146972	1.66668	0.0955776	0.478954
CNAG_12998	32.665	-0.945059	0.567269	-1.66598	0.0957175	0.479321
CNAG_00743	4341.61	0.237939	0.142853	1.66563	0.0957881	0.479321
CNAG_02581	1374.21	0.302122	0.181437	1.66516	0.0958816	0.479321
CNAG_06512	474.059	-0.399422	0.239904	-1.66492	0.0959282	0.479321
CNAG_02427	401.437	-0.410403	0.246514	-1.66483	0.0959471	0.479321
CNAG_12482	55.6087	-0.722438	0.434249	-1.66365	0.0961827	0.480135
CNAG_07475	6.1282	2.31688	1.39309	1.66313	0.0962867	0.480135
CNAG_02028	857.032	-0.37912	0.227957	-1.66312	0.0962881	0.480135
CNAG_06375	238.272	0.441491	0.265544	1.66259	0.0963949	0.480371
CNAG_10026	333.357	0.453857	0.273038	1.66225	0.0964632	0.480415
CNAG_01384	81.1995	-0.639707	0.385006	-1.66155	0.0966025	0.480813
CNAG_05819	674.456	0.348857	0.210014	1.66111	0.0966908	0.480956
CNAG_13087	38.8522	0.89668	0.540199	1.65991	0.0969329	0.48171
CNAG_06829	2257.51	-0.345637	0.208244	-1.65977	0.0969613	0.48171
CNAG_05167	2571.46	-1.57365	0.948789	-1.65859	0.0971984	0.48254
CNAG_00686	10359.5	-1.13301	0.683384	-1.65794	0.0973298	0.48254
CNAG_12422	10.7606	1.53226	0.924526	1.65735	0.0974491	0.48254
CNAG_01184	887.064	-0.345724	0.208603	-1.65733	0.0974532	0.48254
CNAG_06260	465.508	-0.343082	0.207012	-1.6573	0.0974579	0.48254
CNAG_07989	791.091	-0.318456	0.192187	-1.65701	0.0975183	0.48254
CNAG_04207	1830.12	0.261086	0.157578	1.65687	0.0975461	0.48254
CNAG_06139	175.699	-0.433612	0.261902	-1.65563	0.0977973	0.483008
CNAG_05731	1109.35	0.241645	0.145958	1.65558	0.097807	0.483008
CNAG_02120	1813.97	-0.267615	0.16165	-1.65552	0.09782	0.483008
CNAG_01075	80.4981	0.62113	0.37559	1.65375	0.098179	0.484486
CNAG_06364	4124.97	-0.301726	0.182495	-1.65334	0.0982613	0.484543
CNAG_03844	313.748	-0.380194	0.229989	-1.6531	0.0983106	0.484543
CNAG_00195	1135.22	0.263345	0.159374	1.65237	0.0984595	0.484689
CNAG_04671	767.172	0.376785	0.228037	1.65229	0.0984749	0.484689
CNAG_04630	1786.59	-0.416196	0.251933	-1.65201	0.0985327	0.484689
CNAG_01997	2007.9	0.335324	0.203008	1.65178	0.0985797	0.484689
CNAG_04887	248.731	-0.464072	0.28102	-1.65138	0.0986602	0.48479
CNAG_07952	241.665	0.372592	0.225794	1.65014	0.0989144	0.485361
CNAG_03070	1017.06	-0.242112	0.146722	-1.65014	0.0989145	0.485361
CNAG_05801	618.496	0.339005	0.205466	1.64993	0.0989564	0.485361
CNAG_07803	256.208	0.394275	0.23909	1.64906	0.0991351	0.48579
CNAG_12691	87.5186	0.820659	0.497695	1.64892	0.0991642	0.48579
CNAG_06917	468.643	-0.308862	0.187366	-1.64844	0.0992628	0.485979
CNAG_02060	582.46	-0.49291	0.299244	-1.64718	0.0995205	0.486946
CNAG_06023	310.151	0.438256	0.266342	1.64546	0.0998741	0.487911
CNAG_06671	1304.96	-0.326315	0.198313	-1.64546	0.0998757	0.487911
CNAG_06106	7641.88	-0.244719	0.148734	-1.64535	0.0998987	0.487911
CNAG_04749	2051.41	0.258261	0.157021	1.64475	0.100021	0.488106
CNAG_00472	761.939	0.26644	0.162032	1.64437	0.100099	0.488106
CNAG_01432	3083.11	0.258155	0.157003	1.64427	0.10012	0.488106
CNAG_03164	2.97142	-5.0709	3.08524	-1.6436	0.10026	0.488494
CNAG_05060	511.694	-0.36684	0.223276	-1.64299	0.100386	0.488814
CNAG_07317	1314.32	-0.306921	0.186977	-1.64149	0.100695	0.490027
CNAG_02322	610.374	-0.387861	0.236446	-1.64038	0.100926	0.490853
CNAG_02442	941.815	0.275847	0.168197	1.64002	0.101	0.490919
CNAG_08023	375.46	-0.373371	0.227747	-1.63941	0.101128	0.491246
CNAG_05929	198.306	0.443624	0.270663	1.63902	0.101208	0.491339
CNAG_06816	160.348	0.417494	0.254797	1.63853	0.10131	0.49154
CNAG_07419	493.389	-0.404053	0.246739	-1.63757	0.101511	0.492218
CNAG_01597	1061.93	0.250256	0.153125	1.63432	0.102191	0.494838
CNAG_06216	731.635	-0.425845	0.260604	-1.63407	0.102245	0.494838
CNAG_05500	379.44	0.355268	0.217433	1.63392	0.102276	0.494838
CNAG_05035	1317.77	0.282271	0.172767	1.63382	0.102296	0.494838
CNAG_06323	138.251	-0.479392	0.293556	-1.63305	0.102458	0.495151
CNAG_03191	1332.96	-0.312823	0.191596	-1.63273	0.102526	0.495151
CNAG_02512	858.199	0.313089	0.191805	1.63234	0.102609	0.495151
CNAG_06535	3046.08	0.247198	0.151464	1.63206	0.102667	0.495151
CNAG_03126	569.746	0.513709	0.31502	1.63072	0.10295	0.495953
CNAG_04598	158.725	0.423273	0.259567	1.63069	0.102956	0.495953
CNAG_06156	1271.93	-0.459012	0.28166	-1.62967	0.103172	0.496597
CNAG_00689	1155.69	0.22795	0.139892	1.62948	0.103212	0.496597
CNAG_03570	13.9774	-1.34271	0.824244	-1.62902	0.103308	0.496763
CNAG_00555	516.708	0.288461	0.177124	1.62858	0.103402	0.496918
CNAG_07787	2.93962	3.90216	2.39707	1.62788	0.103549	0.497276
CNAG_06280	1066.51	0.352103	0.216342	1.62753	0.103625	0.497276
CNAG_00258	1018.59	0.299978	0.184334	1.62736	0.103661	0.497276
CNAG_05103	974.723	0.271971	0.167237	1.62626	0.103894	0.4981
CNAG_04580	3478.64	0.325943	0.200473	1.62587	0.103977	0.498203
CNAG_00603	1690.45	0.274621	0.169015	1.62484	0.104197	0.498912
CNAG_01095	490.679	-0.349249	0.215017	-1.62429	0.104314	0.498912
CNAG_00972	3036.58	-0.253333	0.155979	-1.62414	0.104345	0.498912
CNAG_02401	982.833	-0.27804	0.171205	-1.62402	0.104372	0.498912
CNAG_07802	34.3051	-0.972496	0.599131	-1.62318	0.104551	0.499474
CNAG_01418	673.074	0.315971	0.194721	1.62268	0.104657	0.499685
CNAG_05618	1469.21	0.317808	0.195905	1.62225	0.104749	0.499724
CNAG_02104	503.917	-0.531718	0.327802	-1.62207	0.104789	0.499724
CNAG_02573	643.907	0.326889	0.201644	1.62112	0.104992	0.50016
CNAG_02463	146.073	0.48191	0.29728	1.62106	0.105004	0.50016
CNAG_05761	1616.82	0.235451	0.145496	1.61827	0.105605	0.501738
CNAG_05333	21.4754	-1.35708	0.838602	-1.61827	0.105605	0.501738
CNAG_01959	1577.06	0.280585	0.173463	1.61755	0.105759	0.501738
CNAG_03054	153.477	0.436785	0.270092	1.61717	0.105841	0.501738
CNAG_01023	1976.9	-0.227178	0.140509	-1.61683	0.105916	0.501738
CNAG_03332	1625.77	0.248429	0.153666	1.61668	0.105946	0.501738
CNAG_13127	9.97948	2.23649	1.38338	1.61668	0.105948	0.501738
CNAG_00247	1094.34	-0.322792	0.199671	-1.61662	0.105961	0.501738
CNAG_03361	653.315	0.29311	0.18134	1.61635	0.106018	0.501738
CNAG_12312	77.9632	-0.612776	0.379419	-1.61504	0.106303	0.50218
CNAG_05584	2075.68	0.284781	0.176368	1.6147	0.106375	0.50218
CNAG_12349	38.7396	0.922622	0.571393	1.61469	0.106378	0.50218
CNAG_00723	114.127	0.618421	0.38304	1.61451	0.106417	0.50218
CNAG_07479	171.565	0.584782	0.362209	1.61449	0.106421	0.50218
CNAG_06498	224.782	0.387673	0.240213	1.61387	0.106555	0.502517
CNAG_01807	1866.52	0.342391	0.212316	1.61265	0.106821	0.502873
CNAG_06737	1315.2	-0.297363	0.1844	-1.61259	0.106833	0.502873
CNAG_03779	2454.11	0.395084	0.245044	1.6123	0.106897	0.502873
CNAG_07422	2.18387	4.54533	2.81943	1.61215	0.10693	0.502873
CNAG_04367	562.72	0.294065	0.182433	1.61191	0.106982	0.502873
CNAG_02706	24.6245	0.97902	0.607471	1.61163	0.107042	0.502873
CNAG_03891	35221.3	0.323654	0.200839	1.61151	0.107069	0.502873
CNAG_13145	36.4821	0.906864	0.562837	1.61124	0.107128	0.502873
CNAG_00823	428.781	0.305378	0.189618	1.61049	0.107291	0.503188
CNAG_03392	373.641	0.345141	0.214361	1.61009	0.107378	0.503188
CNAG_06370	3483.82	0.230528	0.143241	1.60937	0.107535	0.503188
CNAG_02199	1089.42	-0.282321	0.175429	-1.60932	0.107547	0.503188
CNAG_06491	276.445	0.522312	0.324653	1.60883	0.107653	0.503188
CNAG_04669	1138.19	0.323882	0.20133	1.60871	0.107679	0.503188
CNAG_02439	302.63	0.425595	0.264573	1.60861	0.107702	0.503188
CNAG_02152	612.588	-0.337701	0.209936	-1.60859	0.107706	0.503188
CNAG_04677	550.639	-0.28727	0.17861	-1.60837	0.107755	0.503188
CNAG_02736	8607.18	0.207839	0.12928	1.60766	0.107909	0.503616
CNAG_06092	3080.6	-0.229314	0.142704	-1.60692	0.108072	0.504085
CNAG_01145	1220.17	0.238608	0.148576	1.60597	0.108281	0.504675
CNAG_06289	1407.56	-0.298966	0.18619	-1.6057	0.108339	0.504675
CNAG_03919	984.73	0.284216	0.177027	1.60549	0.108385	0.504675
CNAG_04229	1102.62	0.257541	0.160503	1.60459	0.108583	0.505306
CNAG_06553	457.283	-0.328799	0.205019	-1.60375	0.10877	0.505813
CNAG_06065	1097.87	-0.371034	0.231538	-1.60248	0.10905	0.506603
CNAG_04311	529.694	0.308611	0.192812	1.60058	0.10947	0.508226
CNAG_03386	2362.48	-0.327243	0.204484	-1.60033	0.109525	0.508226
CNAG_02133	5712.5	-0.303103	0.189651	-1.59822	0.109995	0.510112
CNAG_05938	38.9943	0.883287	0.552908	1.59753	0.110148	0.510353
CNAG_12238	122.91	0.642441	0.402174	1.59742	0.110173	0.510353
CNAG_04416	53.4541	-0.751536	0.470778	-1.59637	0.110406	0.511142
CNAG_04238	367.592	0.347341	0.217675	1.59569	0.110558	0.511553
CNAG_03497	1454.81	0.248444	0.155794	1.5947	0.11078	0.512286
CNAG_01255	1689.97	0.262082	0.164587	1.59236	0.111303	0.513795
CNAG_12058	29.8816	0.955153	0.599872	1.59226	0.111326	0.513795
CNAG_00075	2147.45	-0.524162	0.329225	-1.59211	0.11136	0.513795
CNAG_03385	1041.41	0.290516	0.182599	1.59101	0.111607	0.514433
CNAG_12308	8.96765	-1.84726	1.16112	-1.59093	0.111626	0.514433
CNAG_04968	646.345	0.309707	0.19489	1.58914	0.112029	0.515507
CNAG_03898	2009.32	0.266535	0.167743	1.58895	0.112072	0.515507
CNAG_06028	546.983	0.278828	0.175494	1.58881	0.112103	0.515507
CNAG_00255	953.465	-0.358799	0.225836	-1.58876	0.112114	0.515507
CNAG_06284	771.359	0.3598	0.226594	1.58786	0.112318	0.516153
CNAG_04162	1093.49	-0.2801	0.176438	-1.58752	0.112394	0.516209
CNAG_03854	690.603	-0.286434	0.180584	-1.58615	0.112705	0.517342
CNAG_01602	670.338	0.277232	0.174877	1.5853	0.112899	0.51777
CNAG_12605	30.4136	0.949372	0.598906	1.58518	0.112926	0.51777
CNAG_02115	2686.1	0.211456	0.133463	1.58438	0.113108	0.518067
CNAG_01746	496.782	0.302513	0.190941	1.58433	0.113119	0.518067
CNAG_00351	740.268	0.24788	0.156607	1.58281	0.113464	0.519117
CNAG_00309	1232.84	0.27867	0.176066	1.58276	0.113477	0.519117
CNAG_07253	861.498	0.238345	0.150637	1.58225	0.113593	0.519196
CNAG_07702	216.356	0.480273	0.30378	1.58099	0.11388	0.519196
CNAG_07583	282.482	-0.405101	0.256254	-1.58086	0.113911	0.519196
CNAG_07964	1388.8	0.287063	0.181617	1.58059	0.113971	0.519196
CNAG_01452	185.849	-0.45614	0.288643	-1.58029	0.114041	0.519196
CNAG_01375	1188.24	-0.32198	0.203785	-1.58	0.114106	0.519196
CNAG_00330	677.488	0.344299	0.21791	1.58	0.114107	0.519196
CNAG_12560	4.80438	-3.21578	2.03549	-1.57985	0.11414	0.519196
CNAG_01946	1041.81	0.393164	0.248933	1.57939	0.114246	0.519196
CNAG_04487	462.41	0.282298	0.178746	1.57932	0.114262	0.519196
CNAG_07450	430.626	-0.356915	0.225994	-1.57931	0.114264	0.519196
CNAG_00546	883.248	-0.31366	0.198725	-1.57836	0.114482	0.519895
CNAG_07862	557.721	0.278861	0.176753	1.57769	0.114637	0.520306
CNAG_04476	43.2777	0.713796	0.452808	1.57638	0.114939	0.521385
CNAG_05396	578.667	0.300144	0.190563	1.57504	0.115248	0.522492
CNAG_06008	356.22	0.357778	0.227322	1.57388	0.115515	0.523407
CNAG_04108	968.335	-0.436191	0.27721	-1.5735	0.115602	0.52351
CNAG_01676	2220.89	0.267744	0.170215	1.57297	0.115725	0.523563
CNAG_01060	13530.2	0.243792	0.154996	1.57289	0.115743	0.523563
CNAG_01242	448.77	0.355458	0.22608	1.57227	0.115889	0.52393
CNAG_12171	9.37013	1.58579	1.01021	1.56976	0.11647	0.526263
CNAG_03124	4029.74	0.266277	0.169738	1.56875	0.116706	0.526534
CNAG_02678	400.377	-0.336641	0.214596	-1.56872	0.116713	0.526534
CNAG_00776	10371.6	-0.263715	0.168166	-1.56818	0.116839	0.526534
CNAG_07041	9.90635	1.52824	0.9746	1.56807	0.116865	0.526534
CNAG_01624	1924.87	0.26061	0.166209	1.56796	0.116889	0.526534
CNAG_05025	472.34	0.328623	0.209604	1.56783	0.116921	0.526534
CNAG_01443	488.902	0.335996	0.214569	1.56591	0.117369	0.527704
CNAG_05150	2720.62	0.273868	0.174897	1.56589	0.117375	0.527704
CNAG_04600	611.527	0.278712	0.178018	1.56564	0.117433	0.527704
CNAG_12860	8.56632	2.18718	1.39702	1.5656	0.117442	0.527704
CNAG_02660	12.7238	1.30832	0.836277	1.56445	0.117711	0.528379
CNAG_00551	4270.77	-0.250512	0.160152	-1.56421	0.117768	0.528379
CNAG_12568	64.1136	0.783691	0.501041	1.56413	0.117788	0.528379
CNAG_03149	839.908	0.37758	0.241654	1.56248	0.118174	0.529587
CNAG_07032	3529.15	-0.409256	0.261937	-1.56242	0.118188	0.529587
CNAG_01401	26.6619	1.57192	1.00626	1.56214	0.118254	0.529589
CNAG_03964	1620.68	0.292301	0.187288	1.5607	0.118595	0.53019
CNAG_01003	3062.66	-0.24203	0.155106	-1.56042	0.118661	0.53019
CNAG_05798	1165.1	0.243868	0.156284	1.56042	0.118662	0.53019
CNAG_03026	974.586	-0.262095	0.167976	-1.56031	0.118686	0.53019
CNAG_05777	381.283	0.337668	0.21643	1.56017	0.11872	0.53019
CNAG_03081	3588.19	0.295852	0.18966	1.55991	0.118782	0.53019
CNAG_02667	297.362	-0.326178	0.209241	-1.55886	0.119029	0.531001
CNAG_06148	688.628	0.318627	0.204481	1.55823	0.119179	0.531192
CNAG_01087	1242.72	-0.278973	0.179061	-1.55798	0.119238	0.531192
CNAG_00236	1121.74	0.26069	0.167339	1.55785	0.119269	0.531192
CNAG_03348	1257.44	-0.34455	0.221502	-1.55551	0.119824	0.533267
CNAG_03481	712.08	0.253576	0.163037	1.55533	0.119866	0.533267
CNAG_00190	1201.49	-0.279843	0.180036	-1.55437	0.120096	0.533995
CNAG_05315	74.3602	0.605394	0.390534	1.55017	0.121101	0.538168
CNAG_12982	37.5595	0.962384	0.621164	1.54932	0.121304	0.53854
CNAG_07883	970.105	0.225814	0.14576	1.54922	0.12133	0.53854
CNAG_03367	1398.97	0.246271	0.159017	1.54871	0.121451	0.53854
CNAG_00241	1495.55	0.235135	0.151936	1.54759	0.121722	0.539287
CNAG_06728	1722.07	0.213355	0.137874	1.54746	0.121753	0.539287
CNAG_12492	238.901	-0.395268	0.255508	-1.54699	0.121866	0.539363
CNAG_06956	337.449	0.612581	0.396023	1.54683	0.121904	0.539363
CNAG_01934	38.7238	1.432	0.926396	1.54578	0.122159	0.539995
CNAG_07537	599.723	0.343395	0.222171	1.54563	0.122194	0.539995
CNAG_04302	489.567	0.462542	0.2993	1.54541	0.122247	0.539995
CNAG_06006	1696.46	0.268741	0.173942	1.545	0.122347	0.540086
CNAG_06943	434.698	0.326398	0.21132	1.54457	0.122451	0.540086
CNAG_12753	264.908	-0.7524	0.487279	-1.54409	0.122567	0.540086
CNAG_13155	82.1526	0.672969	0.435856	1.54402	0.122585	0.540086
CNAG_12095	36.1772	0.75389	0.488287	1.54395	0.122601	0.540086
CNAG_03393	424.273	0.318754	0.206533	1.54336	0.122744	0.540407
CNAG_06657	244.485	-0.529532	0.343162	-1.5431	0.122808	0.540407
CNAG_02190	1068.34	0.303526	0.196885	1.54165	0.12316	0.541459
CNAG_01032	182.978	-0.415108	0.269278	-1.54156	0.123181	0.541459
CNAG_06251	237.695	0.342971	0.222717	1.53994	0.123576	0.5429
CNAG_01395	2797.19	-0.242727	0.157677	-1.53939	0.12371	0.543195
CNAG_05031	3793.3	-0.247896	0.161097	-1.5388	0.123854	0.543489
CNAG_12721	287.031	0.34692	0.225517	1.53833	0.123968	0.543489
CNAG_03133	345.341	0.356932	0.232032	1.53829	0.123978	0.543489
CNAG_02004	2923.48	-0.216365	0.140707	-1.5377	0.124121	0.543676
CNAG_01399	1194.95	0.294366	0.19145	1.53756	0.124155	0.543676
CNAG_13085	118.92	0.565114	0.36769	1.53693	0.12431	0.544058
CNAG_01442	2609.72	0.256363	0.166843	1.53655	0.124403	0.544172
CNAG_04285	955.666	-0.276103	0.179742	-1.53611	0.124512	0.544189
CNAG_06890	78.0997	0.591842	0.385346	1.53587	0.12457	0.544189
CNAG_02842	4301.91	0.244968	0.159514	1.53571	0.124609	0.544189
CNAG_04770	2339.7	0.233681	0.15228	1.53455	0.124895	0.545142
CNAG_13040	24.7445	-0.995339	0.648802	-1.53412	0.125001	0.54531
CNAG_00066	1583.2	-0.346473	0.226038	-1.53281	0.125323	0.546422
CNAG_07892	476.3	0.399047	0.260399	1.53245	0.125412	0.546516
CNAG_12102	20.7862	-1.35859	0.886749	-1.5321	0.125497	0.546591
CNAG_13197	619.096	0.365889	0.238917	1.53145	0.125658	0.54664
CNAG_07878	5702.65	0.271695	0.177419	1.53137	0.125677	0.54664
CNAG_12704	261.212	-0.432325	0.282343	-1.5312	0.125719	0.54664
CNAG_05621	1200.05	0.227735	0.148753	1.53096	0.125779	0.54664
CNAG_06864	2127.47	0.24532	0.160486	1.5286	0.126363	0.548652
CNAG_04388	10617.8	-0.249763	0.163412	-1.52843	0.126406	0.548652
CNAG_02978	194.221	-0.581337	0.3805	-1.52782	0.126557	0.548652
CNAG_05466	8.27641	-2.37234	1.55288	-1.5277	0.126587	0.548652
CNAG_01482	1910.23	-0.246513	0.161388	-1.52745	0.126648	0.548652
CNAG_12561	142.989	0.43094	0.282232	1.5269	0.126786	0.548954
CNAG_02841	663.736	0.245434	0.160892	1.52546	0.127145	0.550215
CNAG_05964	121.955	0.449346	0.294739	1.52455	0.12737	0.550651
CNAG_12065	15.6683	1.17619	0.771524	1.52451	0.127382	0.550651
CNAG_01009	1128.62	0.285136	0.187139	1.52366	0.127595	0.551198
CNAG_05218	2819.13	-0.246887	0.16206	-1.52343	0.12765	0.551198
CNAG_04159	1259.67	-0.233145	0.153137	-1.52246	0.127893	0.551565
CNAG_12978	37.2033	-0.927727	0.609426	-1.5223	0.127935	0.551565
CNAG_03017	1201.07	0.248166	0.163088	1.52167	0.128092	0.551948
CNAG_01983	905.898	0.346172	0.227768	1.51984	0.128551	0.553073
CNAG_07564	338.844	0.390951	0.257236	1.51981	0.128558	0.553073
CNAG_12699	126.564	0.474851	0.31244	1.51981	0.128558	0.553073
CNAG_00101	1603.2	0.276491	0.181988	1.51928	0.128692	0.553353
CNAG_02237	4397.18	-0.28645	0.188777	-1.5174	0.129166	0.554866
CNAG_12876	510.014	0.331234	0.218299	1.51734	0.129181	0.554866
CNAG_01461	783.062	0.256663	0.169284	1.51617	0.129478	0.555847
CNAG_03663	1244.55	-0.318935	0.210491	-1.51519	0.129723	0.556328
CNAG_01212	800.294	-0.35261	0.232739	-1.51504	0.129762	0.556328
CNAG_01768	3153.32	-0.222261	0.146739	-1.51467	0.129857	0.556328
CNAG_06060	2009.34	0.255328	0.168574	1.51464	0.129865	0.556328
CNAG_03740	27.6088	1.0124	0.669035	1.51322	0.130223	0.557567
CNAG_04831	178.626	0.4256	0.281361	1.51265	0.130369	0.557899
CNAG_06588	417.515	0.360746	0.238534	1.51235	0.130446	0.55793
CNAG_12219	81.8103	0.589013	0.389689	1.51149	0.130663	0.558562
CNAG_06828	992.613	-0.226512	0.149896	-1.51112	0.130757	0.55867
CNAG_12868	37.1065	-1.33153	0.881921	-1.50981	0.131093	0.559631
CNAG_12033	15.2013	1.33618	0.885217	1.50944	0.131187	0.559631
CNAG_05020	176.034	0.457159	0.302869	1.50943	0.131189	0.559631
CNAG_06299	551.378	0.381894	0.253138	1.50864	0.131391	0.560145
CNAG_12973	67.5468	-0.972128	0.644532	-1.50827	0.131485	0.560145
CNAG_04861	1485.57	-0.256524	0.170109	-1.50799	0.131556	0.560145
CNAG_05580	10.2734	-1.73643	1.15158	-1.50787	0.131587	0.560145
CNAG_04486	32.0882	0.924172	0.613157	1.50724	0.13175	0.560545
CNAG_02862	225.648	-0.402691	0.267269	-1.50669	0.131891	0.560849
CNAG_00652	600.787	-0.279559	0.185762	-1.50493	0.132342	0.56247
CNAG_07889	1815.25	0.242519	0.161276	1.50375	0.132645	0.563323
CNAG_00331	43.1044	-0.676683	0.450181	-1.50313	0.132805	0.563323
CNAG_01406	645.006	0.294392	0.195871	1.50299	0.132842	0.563323
CNAG_05570	1301.43	-0.218018	0.145089	-1.50265	0.132928	0.563323
CNAG_02373	1202.63	-0.266959	0.17767	-1.50256	0.132953	0.563323
CNAG_12780	948.885	0.428564	0.285235	1.50249	0.132969	0.563323
CNAG_12051	144.84	-0.438661	0.292001	-1.50226	0.13303	0.563323
CNAG_06660	687.534	0.24235	0.161407	1.50149	0.133229	0.563787
CNAG_03226	7133.97	-0.255791	0.170387	-1.50124	0.133294	0.563787
CNAG_05972	80.8468	0.769632	0.512749	1.50099	0.133358	0.563787
CNAG_07596	60.9575	-0.57193	0.381094	-1.50076	0.133418	0.563787
CNAG_06617	1073.14	0.228851	0.152554	1.50013	0.133581	0.56418
CNAG_01144	3120.65	0.190857	0.1273	1.49927	0.133803	0.564734
CNAG_12508	127.734	0.503767	0.33605	1.49908	0.133852	0.564734
CNAG_05300	169.764	0.470653	0.31406	1.49861	0.133975	0.564958
CNAG_04871	298.984	0.367816	0.245529	1.49805	0.13412	0.565275
CNAG_06329	38.1602	1.04774	0.699694	1.49743	0.134282	0.565664
CNAG_04718	382.563	0.446285	0.298897	1.49311	0.13541	0.569868
CNAG_04204	1760.96	0.242106	0.16218	1.49282	0.135483	0.569868
CNAG_03304	147.28	0.665921	0.446197	1.49244	0.135584	0.569962
CNAG_00095	1089.36	0.325033	0.217828	1.49215	0.135659	0.56998
CNAG_01002	310.293	0.417796	0.280437	1.4898	0.136276	0.572025
CNAG_00681	1546.49	0.247953	0.166438	1.48976	0.136287	0.572025
CNAG_06929	1443.58	0.254065	0.170679	1.48856	0.136604	0.572913
CNAG_07026	16.6823	-1.29062	0.867106	-1.48842	0.136641	0.572913
CNAG_06610	270.105	-0.322189	0.216608	-1.48743	0.136902	0.573114
CNAG_06804	1119.23	0.233938	0.157285	1.48735	0.136921	0.573114
CNAG_05316	695.315	0.296393	0.199297	1.48719	0.136965	0.573114
CNAG_01467	751.916	0.336338	0.226161	1.48716	0.136972	0.573114
CNAG_01626	1456.93	-0.277629	0.186778	-1.48641	0.137171	0.573652
CNAG_01096	814.85	0.273662	0.184222	1.4855	0.137412	0.57436
CNAG_12059	79.5374	-0.607375	0.40907	-1.48477	0.137605	0.574869
CNAG_06310	262.243	0.344744	0.232445	1.48312	0.138043	0.576123
CNAG_12811	53.0078	0.737431	0.497222	1.4831	0.138047	0.576123
CNAG_01252	179.436	-0.529548	0.357174	-1.48261	0.138179	0.576377
CNAG_05962	41.4812	-0.80436	0.542651	-1.48228	0.138266	0.576443
CNAG_02219	804.181	-0.249286	0.168238	-1.48174	0.138408	0.576533
CNAG_02035	10778.3	-0.267005	0.180207	-1.48166	0.138431	0.576533
CNAG_07712	741.868	0.262498	0.177545	1.47849	0.139278	0.579498
CNAG_00782	599.942	0.292171	0.197619	1.47846	0.139286	0.579498
CNAG_06983	1586.77	-0.205164	0.138826	-1.47786	0.139446	0.579867
CNAG_01294	531.086	0.319117	0.216082	1.47683	0.13972	0.580503
CNAG_01639	8004.41	0.274811	0.186092	1.47675	0.139743	0.580503
CNAG_12994	100.21	0.717103	0.485728	1.47634	0.139851	0.580656
CNAG_02311	9.56861	-2.20097	1.49118	-1.47599	0.139947	0.580756
CNAG_03048	2079.23	0.261322	0.177274	1.47411	0.140451	0.582548
CNAG_05725	38878.1	-0.204996	0.13917	-1.47298	0.140755	0.58351
CNAG_01953	242.395	0.347448	0.236029	1.47206	0.141006	0.583898
CNAG_02803	752.405	0.261006	0.177312	1.47201	0.141017	0.583898
CNAG_00140	3550.33	0.241075	0.163792	1.47184	0.141065	0.583898
CNAG_01457	960.965	0.244202	0.166057	1.47059	0.141401	0.584987
CNAG_03086	1065.38	0.2419	0.16473	1.46846	0.141978	0.587075
CNAG_02893	366.871	-0.415089	0.283007	-1.46671	0.142455	0.588745
CNAG_00176	5108.32	-0.242398	0.165399	-1.46554	0.142775	0.58974
CNAG_06667	563.607	0.262272	0.179043	1.46485	0.142961	0.58974
CNAG_12476	13.1773	-1.13982	0.778263	-1.46457	0.143038	0.58974
CNAG_12678	33.0824	-3.08792	2.109	-1.46417	0.143148	0.58974
CNAG_12821	118.832	0.499253	0.341017	1.46401	0.143191	0.58974
CNAG_06033	935.522	-0.315607	0.215621	-1.46371	0.143273	0.58974
CNAG_03692	282.188	0.395145	0.269994	1.46353	0.143321	0.58974
CNAG_12263	3.44596	-2.8342	1.93679	-1.46335	0.143372	0.58974
CNAG_07814	925.237	0.295203	0.201783	1.46297	0.143475	0.58974
CNAG_00129	593.094	0.253048	0.173009	1.46263	0.143569	0.58974
CNAG_02163	478.347	0.316315	0.216265	1.46262	0.14357	0.58974
CNAG_04652	1204.62	-0.247135	0.168981	-1.4625	0.143604	0.58974
CNAG_03569	2.4536	-4.78647	3.27312	-1.46236	0.143643	0.58974
CNAG_02557	456.836	0.298961	0.204789	1.45985	0.144331	0.592261
CNAG_04355	461.535	0.352081	0.241357	1.45876	0.144632	0.592876
CNAG_03999	181.972	-0.379904	0.260442	-1.45869	0.144651	0.592876
CNAG_01697	1421.72	0.241949	0.165888	1.45851	0.1447	0.592876
CNAG_04662	1485.73	0.203735	0.139767	1.45768	0.144929	0.593513
CNAG_00409	1657.18	0.302577	0.207618	1.45737	0.145015	0.59355
CNAG_05098	733.582	-0.228988	0.157166	-1.45699	0.14512	0.59355
CNAG_03301	3935.46	0.239005	0.164059	1.45682	0.145165	0.59355
CNAG_03820	4314.55	0.230284	0.158125	1.45634	0.145298	0.59355
CNAG_04732	842.799	-0.228509	0.156909	-1.45632	0.145305	0.59355
CNAG_03483	2398.66	0.233438	0.160456	1.45484	0.145714	0.594627
CNAG_00163	950.71	0.264056	0.181528	1.45463	0.145772	0.594627
CNAG_00263	661.633	-0.324267	0.222955	-1.4544	0.145835	0.594627
CNAG_06494	577.279	-0.320414	0.220348	-1.45413	0.14591	0.594627
CNAG_03496	231.854	-0.335908	0.231018	-1.45403	0.145937	0.594627
CNAG_02313	499.412	-0.432911	0.297788	-1.45376	0.146014	0.594642
CNAG_13094	149.054	0.4713	0.324324	1.45318	0.146174	0.594996
CNAG_06101	162566	-0.203985	0.14041	-1.45278	0.146286	0.59515
CNAG_05037	62.3494	0.573145	0.394678	1.45218	0.146451	0.595522
CNAG_13110	366.212	0.350122	0.241645	1.44891	0.147362	0.598928
CNAG_06431	726.455	0.273075	0.188532	1.44843	0.147497	0.598937
CNAG_12871	170.463	-0.493392	0.340679	-1.44826	0.147544	0.598937
CNAG_04346	270.923	0.313357	0.216427	1.44786	0.147655	0.598937
CNAG_01314	1445.63	0.252003	0.174081	1.44762	0.147724	0.598937
CNAG_12264	35.927	0.842055	0.581698	1.44758	0.147735	0.598937
CNAG_12453	55.5439	-0.671926	0.465152	-1.44453	0.14859	0.602101
CNAG_04257	6681.26	0.204811	0.141868	1.44368	0.14883	0.602772
CNAG_05859	827.849	0.295719	0.204908	1.44318	0.148969	0.603036
CNAG_07572	1410.27	0.235675	0.163344	1.44281	0.149074	0.603158
CNAG_06367	3569.14	0.209686	0.145437	1.44176	0.149369	0.603995
CNAG_07704	20.3642	1.22586	0.850377	1.44155	0.149431	0.603995
CNAG_12214	8.99563	-1.49526	1.03759	-1.44108	0.149562	0.604223
CNAG_00884	1127.24	-0.294059	0.204094	-1.4408	0.14964	0.604224
CNAG_12038	14.2755	1.51862	1.05419	1.44055	0.149711	0.604224
CNAG_06633	72902.8	0.242399	0.168318	1.44013	0.14983	0.604403
CNAG_07843	1.83366	4.29534	2.98357	1.43967	0.149962	0.604633
CNAG_00150	2900.27	-0.230011	0.15993	-1.4382	0.150377	0.605764
CNAG_06485	178.782	0.365664	0.254281	1.43803	0.150425	0.605764
CNAG_02061	326.22	0.315627	0.21952	1.4378	0.15049	0.605764
CNAG_07570	1477.67	-0.232742	0.161894	-1.43762	0.150542	0.605764
CNAG_05059	11000.2	0.229089	0.159464	1.43662	0.150825	0.606222
CNAG_05163	1606.04	0.284191	0.197903	1.43601	0.151	0.606222
CNAG_03132	21.8955	1.34412	0.936076	1.43591	0.151028	0.606222
CNAG_04710	2428.28	0.198359	0.138149	1.43584	0.151049	0.606222
CNAG_00687	546.168	-0.300304	0.209171	-1.43568	0.151092	0.606222
CNAG_07330	244.812	0.351715	0.244989	1.43564	0.151106	0.606222
CNAG_12713	9.61754	-2.55717	1.78257	-1.43455	0.151417	0.607167
CNAG_00476	14.5403	1.19992	0.836731	1.43405	0.151557	0.60743
CNAG_01169	1673.81	0.249296	0.173878	1.43374	0.151646	0.607446
CNAG_00053	335.663	0.320468	0.223555	1.43351	0.151711	0.607446
CNAG_07807	21327.7	-0.3165	0.220921	-1.43264	0.151961	0.608145
CNAG_04611	515.016	-0.263291	0.18385	-1.4321	0.152116	0.608465
CNAG_00265	4133.47	0.190695	0.133262	1.43098	0.152436	0.609219
CNAG_05603	1092.66	0.286301	0.200116	1.43068	0.152523	0.609219
CNAG_04864	1837.97	-0.217727	0.152187	-1.43065	0.152531	0.609219
CNAG_04245	9950.49	-0.236776	0.165569	-1.43007	0.152697	0.609426
CNAG_02344	249.626	0.365045	0.255296	1.42989	0.152749	0.609426
CNAG_06154	455.263	-0.266456	0.186393	-1.42954	0.152848	0.609426
CNAG_03791	978.69	-0.345455	0.241675	-1.42942	0.152884	0.609426
CNAG_02314	477.299	-0.436494	0.305534	-1.42863	0.153111	0.610029
CNAG_04776	4618.15	-0.198382	0.138965	-1.42757	0.153416	0.610944
CNAG_05868	87.6928	0.555186	0.389143	1.42669	0.153669	0.611166
CNAG_05041	7158.58	0.194589	0.1364	1.42661	0.153693	0.611166
CNAG_07837	126.025	0.540292	0.37878	1.4264	0.153753	0.611166
CNAG_06036	1969.46	-0.346453	0.242899	-1.42633	0.153774	0.611166
CNAG_12017	47.9278	0.628257	0.440569	1.42601	0.153865	0.611227
CNAG_01413	5815.53	0.228579	0.160352	1.42549	0.154017	0.611463
CNAG_04242	834.72	0.260304	0.18268	1.42492	0.15418	0.611463
CNAG_05549	1256.04	0.29352	0.206001	1.42485	0.154201	0.611463
CNAG_03187	325.579	-0.33369	0.234255	-1.42448	0.154308	0.611463
CNAG_05559	1678.32	-0.232978	0.163576	-1.42428	0.154366	0.611463
CNAG_04994	1771.22	0.2677	0.187964	1.42421	0.154387	0.611463
CNAG_04956	186.364	-0.424849	0.298366	-1.42392	0.15447	0.611463
CNAG_02117	1807.04	0.222903	0.156564	1.42371	0.154529	0.611463
CNAG_02713	1483.24	0.243649	0.171299	1.42236	0.154921	0.612626
CNAG_03828	161.624	-0.42305	0.297495	-1.42204	0.155014	0.612626
CNAG_01286	227.023	0.363196	0.255427	1.42192	0.15505	0.612626
CNAG_05042	695.418	0.265212	0.186778	1.41993	0.155628	0.61431
CNAG_13184	3.6398	2.63543	1.8595	1.41728	0.1564	0.617055
CNAG_12899	53.8055	0.58002	0.409601	1.41606	0.156757	0.617994
CNAG_00087	1106.93	-0.249722	0.176379	-1.41582	0.156827	0.617994
CNAG_01793	661.55	0.266928	0.18855	1.41569	0.156867	0.617994
CNAG_04805	1946.29	0.213747	0.151193	1.41374	0.157439	0.619756
CNAG_10010	879.174	0.242738	0.171715	1.41361	0.157477	0.619756
CNAG_06412	2094.84	0.207735	0.146977	1.41338	0.157544	0.619756
CNAG_06228	2291.96	0.22747	0.161185	1.41124	0.158173	0.621928
[truncated: 6,207 more rows]

## Sheet: 0.05
Locus	Name	baseMean	log2FoldChange	lfcSE	stat	pvalue	padj
CNAG_06576		6534.28	-5.96607	0.245678	-24.2841	2.88753e-130	2.33544e-126
CNAG_05264		1087.31	-6.01205	0.266735	-22.5394	1.70486e-112	6.89446e-109
CNAG_06578		2960.64	-4.36835	0.204198	-21.3927	1.56172e-101	4.21039e-98
CNAG_05685		2824.98	-3.16295	0.181691	-17.4085	7.11816e-68	1.43929e-64
CNAG_06577		584.039	-5.99907	0.348584	-17.2098	2.24039e-66	3.62405e-63
CNAG_05602		12516.5	-3.01924	0.185866	-16.2442	2.4558e-59	3.31042e-56
CNAG_02925		5444.04	-3.00236	0.186968	-16.0581	5.01291e-58	5.79206e-55
CNAG_12988		498.931	-4.68029	0.298457	-15.6816	2.01988e-55	2.0421e-52
CNAG_00399		619.881	-3.58353	0.235492	-15.2172	2.71842e-52	2.44295e-49
CNAG_07856		579.88	-2.81602	0.18939	-14.8689	5.2461e-50	4.24304e-47
CNAG_01621		8511.14	-4.33071	0.294107	-14.7249	4.45883e-49	3.27846e-46
CNAG_06220	ALL1 (Allegen)	2340.82	-4.76385	0.324333	-14.6882	7.67756e-49	5.17467e-46
CNAG_02942		765.71	-3.63693	0.251396	-14.467	1.95948e-47	1.2191e-44
CNAG_02182		3357.82	-3.55321	0.256271	-13.8651	1.03148e-43	5.959e-41
CNAG_01539		9470.88	-2.31021	0.177569	-13.0102	1.07111e-38	5.77544e-36
CNAG_07752		2261.51	-2.04653	0.158446	-12.9162	3.64678e-38	1.84345e-35
CNAG_00531	ENA1	1567.5	-3.06574	0.239345	-12.8089	1.46248e-37	6.95796e-35
CNAG_00791	HLH1	351.495	-3.08101	0.257622	-11.9594	5.79538e-33	2.60406e-30
CNAG_02048		2857.04	-2.13559	0.178906	-11.9369	7.59781e-33	3.23427e-30
CNAG_01004		708.076	-2.94993	0.248159	-11.8872	1.37907e-32	5.57697e-30
CNAG_05590	TCO2	6696.02	-2.55318	0.215548	-11.8451	2.28271e-32	8.79168e-30
CNAG_00979	CTR4	8208.36	-2.5775	0.219838	-11.7245	9.54166e-32	3.50786e-29
CNAG_06374		599.674	-2.97467	0.254532	-11.6868	1.48891e-31	5.2358e-29
CNAG_03572		907.891	-4.05098	0.348105	-11.6372	2.66536e-31	8.98227e-29
CNAG_02752		640.498	-2.89162	0.265462	-10.8928	1.24801e-27	3.88227e-25
CNAG_05138		2541.29	-2.13351	0.197623	-10.7958	3.60194e-27	1.07898e-24
CNAG_00873		661.861	-2.42193	0.225169	-10.756	5.54989e-27	1.60313e-24
CNAG_12985		583.378	-2.83917	0.267192	-10.626	2.25653e-26	6.29339e-24
CNAG_06163		334.055	-2.48754	0.253158	-9.82605	8.69589e-23	2.26879e-20
CNAG_04141		1249.09	-2.10556	0.218061	-9.65585	4.64302e-22	1.13796e-19
CNAG_00301		758.369	-3.26701	0.342819	-9.52986	1.575e-21	3.74664e-19
CNAG_00919		730.804	-2.0698	0.217368	-9.52213	1.69659e-21	3.92058e-19
CNAG_04920		1081.15	-2.46819	0.263399	-9.37052	7.21737e-21	1.6215e-18
CNAG_04938		664.394	-2.72176	0.297518	-9.14823	5.78763e-20	1.23185e-17
CNAG_04386		626.709	-3.36123	0.376126	-8.93644	4.01893e-19	8.33464e-17
CNAG_06935		168.863	-2.70656	0.303419	-8.92022	4.6538e-19	9.40998e-17
CNAG_04163		1592.39	-2.90272	0.329854	-8.79999	1.36824e-18	2.69911e-16
CNAG_05697		468.618	-2.14774	0.244653	-8.77872	1.65351e-18	3.18418e-16
CNAG_06800		2028.29	-6.21563	0.711897	-8.73108	2.52253e-18	4.63687e-16
CNAG_00984		826.453	-2.91345	0.334694	-8.70481	3.18094e-18	5.71722e-16
CNAG_02658		513.422	-2.39366	0.284978	-8.39946	4.48539e-17	7.7187e-15
CNAG_00239	YAP1	160.17	-3.02297	0.360124	-8.39425	4.68884e-17	7.73945e-15
CNAG_05994		1032.02	-2.98406	0.355466	-8.39477	4.66799e-17	7.73945e-15
CNAG_04903		717.752	-5.65416	0.683108	-8.27712	1.26195e-16	2.00131e-14
CNAG_04474		241.665	-2.39297	0.294756	-8.11847	4.72112e-16	7.2046e-14
CNAG_00732		898.821	-2.01239	0.250339	-8.03868	9.081e-16	1.36013e-13
CNAG_05329		233.751	2.23913	0.280286	7.98873	1.3634e-15	2.00495e-13
CNAG_00302		142.421	-2.98249	0.380465	-7.83906	4.53929e-15	6.32997e-13
CNAG_02864		1683.28	-4.4914	0.573291	-7.83441	4.71039e-15	6.45723e-13
CNAG_01349		116.519	2.88347	0.371522	7.76123	8.41067e-15	1.11517e-12
CNAG_01047		191.151	-3.88471	0.50549	-7.68503	1.52961e-14	1.96373e-12
CNAG_04981		3222.12	-4.07481	0.534276	-7.62678	2.40681e-14	2.99482e-12
CNAG_01341		804.883	-2.63597	0.35105	-7.50881	5.96689e-14	7.31216e-12
CNAG_00093		1409.68	-2.6074	0.349571	-7.45884	8.7286e-14	1.05369e-11
CNAG_01585		197.791	-3.56796	0.480496	-7.42556	1.12302e-13	1.33574e-11
CNAG_03564		597.202	-2.31473	0.316773	-7.3072	2.7277e-13	3.02214e-11
CNAG_00091		1596.03	-4.49131	0.616355	-7.28689	3.17202e-13	3.46693e-11
CNAG_02877	FZC51	946.657	-2.60774	0.358073	-7.2827	3.27214e-13	3.52868e-11
CNAG_06868		937.335	-2.31594	0.318873	-7.26289	3.78914e-13	3.98007e-11
CNAG_03495		77.2002	-3.5451	0.497136	-7.13105	9.96066e-13	1.01977e-10
CNAG_04737		1687.74	-2.12304	0.298043	-7.12327	1.05394e-12	1.05237e-10
CNAG_00115		2238.84	-2.06517	0.295773	-6.98226	2.90466e-12	2.79677e-10
CNAG_07939		2188.4	-5.54548	0.795131	-6.97429	3.07409e-12	2.92509e-10
CNAG_03566		2624.41	-5.05058	0.725973	-6.95698	3.47635e-12	3.2318e-10
CNAG_01735		1329.09	-3.92102	0.570332	-6.87497	6.20016e-12	5.57188e-10
CNAG_01686		903.843	-2.09803	0.305528	-6.86691	6.56093e-12	5.8313e-10
CNAG_04076		400.02	-2.5328	0.372585	-6.79791	1.0615e-11	9.23163e-10
CNAG_06109		4045.66	-5.16104	0.760319	-6.788	1.13698e-11	9.78289e-10
CNAG_07319		1014.49	-2.05486	0.306581	-6.70251	2.04871e-11	1.70824e-09
CNAG_01847		201.544	-2.04404	0.307546	-6.64627	3.00614e-11	2.38369e-09
CNAG_01417		243.59	-2.19294	0.348409	-6.29417	3.09058e-10	2.15488e-08
CNAG_12511		31.566	-8.47467	1.38669	-6.11142	9.87494e-10	6.60071e-08
CNAG_12315		33.7797	-8.57314	1.40597	-6.09767	1.07626e-09	7.1351e-08
CNAG_03084		154.31	-2.09993	0.346323	-6.06349	1.33199e-09	8.688e-08
CNAG_12661		59.7661	-2.77827	0.45999	-6.03984	1.54268e-09	9.90256e-08
CNAG_05654		475.162	-2.12932	0.353991	-6.01519	1.79676e-09	1.12652e-07
CNAG_01493		469.513	-2.06291	0.346487	-5.95379	2.62e-09	1.6176e-07
CNAG_02129		7927.69	-4.4171	0.744742	-5.93105	3.0101e-09	1.83051e-07
CNAG_06388		7136.26	-6.32616	1.07341	-5.89351	3.78084e-09	2.26514e-07
CNAG_01102		2507.93	-3.3978	0.577241	-5.88628	3.94996e-09	2.34906e-07
CNAG_12773		44.1371	-3.3405	0.571475	-5.8454	5.05349e-09	2.92945e-07
CNAG_04217		756.784	-4.5159	0.773129	-5.84108	5.1865e-09	2.97507e-07
CNAG_01044		1063.48	-2.02073	0.354071	-5.70712	1.14901e-08	6.45359e-07
CNAG_06074		543.127	-2.079	0.367038	-5.66426	1.47656e-08	8.1241e-07
CNAG_01368		135.485	-2.34532	0.418671	-5.60181	2.12127e-08	1.13315e-06
CNAG_13123		41.6518	-3.13003	0.559503	-5.5943	2.21512e-08	1.15587e-06
CNAG_12741		45.7728	2.7492	0.495691	5.5462	2.91938e-08	1.50395e-06
CNAG_12161		137.861	-2.30078	0.416431	-5.52499	3.29502e-08	1.6515e-06
CNAG_06453		1859.27	-3.89301	0.704706	-5.52431	3.3079e-08	1.6515e-06
CNAG_03728		427.588	-2.27066	0.412588	-5.50346	3.72413e-08	1.8479e-06
CNAG_06396		83.1469	-2.32929	0.424842	-5.48274	4.188e-08	2.02829e-06
CNAG_03492		1971.5	-3.77788	0.706702	-5.34579	9.00237e-08	4.18455e-06
CNAG_12376		275.015	-2.45982	0.468831	-5.24671	1.54836e-07	6.99616e-06
CNAG_03142		8011.82	-3.29503	0.628534	-5.2424	1.58498e-07	7.12183e-06
CNAG_04027		2075.74	-5.31932	1.02406	-5.19436	2.05423e-07	8.9326e-06
CNAG_06931		39.7909	-3.16928	0.614013	-5.16158	2.4488e-07	1.05011e-05
CNAG_01803		832.806	-4.87838	0.950455	-5.13268	2.85648e-07	1.19706e-05
CNAG_02815		3172.63	-2.59076	0.508736	-5.09254	3.53292e-07	1.45047e-05
CNAG_00995		2251.24	-3.50314	0.696134	-5.03227	4.84702e-07	1.96999e-05
CNAG_05383		235.128	-2.1358	0.425062	-5.02469	5.04252e-07	2.0392e-05
CNAG_12546		35.7557	-3.16416	0.643307	-4.91859	8.71717e-07	3.32685e-05
CNAG_00813		101.96	-2.39259	0.487722	-4.90565	9.31202e-07	3.50305e-05
CNAG_02049		24.2262	-4.69032	0.971469	-4.82807	1.37863e-06	4.97783e-05
CNAG_00834		1143.6	-3.53388	0.734256	-4.81287	1.4878e-06	5.30104e-05
CNAG_04105		2286.68	-5.13668	1.07782	-4.76579	1.88112e-06	6.61501e-05
CNAG_00162	AOX1 (Alternative oxidase, mitochondrial)	5042.09	-4.12471	0.881731	-4.67797	2.89728e-06	9.88742e-05
CNAG_12820		33.02	-2.79745	0.600812	-4.65612	3.2222e-06	0.000108588
CNAG_03408		1779.49	-3.09228	0.668916	-4.62282	3.78562e-06	0.000125484
CNAG_04926		92.7242	-2.2625	0.499503	-4.52949	5.91258e-06	0.000188271
CNAG_06541		2662.21	-2.90257	0.641174	-4.52697	5.98357e-06	0.000189102
CNAG_00848		2284.21	-2.33774	0.516633	-4.52495	6.04099e-06	0.000189892
CNAG_02070		5076.28	-4.67158	1.04794	-4.45789	8.27706e-06	0.00025073
CNAG_05873		79.6821	-2.10004	0.472503	-4.4445	8.8097e-06	0.00026488
CNAG_07457		46.3632	-2.21037	0.505258	-4.37473	1.21581e-05	0.000357581
CNAG_01558		20284	-2.64102	0.605236	-4.36362	1.27925e-05	0.000372179
CNAG_06207		6007.27	-4.82326	1.10613	-4.36047	1.29782e-05	0.00037623
CNAG_07549		528.941	2.8787	0.667454	4.31296	1.61081e-05	0.000453946
CNAG_00052		211.269	-4.22285	0.987202	-4.2776	1.88921e-05	0.000519726
CNAG_00315		476.489	-4.44247	1.04584	-4.24774	2.15935e-05	0.000588041
CNAG_03333		3746.2	-2.42599	0.57266	-4.23635	2.27178e-05	0.00061452
CNAG_06297		3163.18	-5.22977	1.24961	-4.18511	2.85032e-05	0.000743657
CNAG_12080		46.5021	-2.08417	0.501193	-4.15842	3.20457e-05	0.000828069
CNAG_04139		94.4348	-2.06843	0.519953	-3.9781	6.9469e-05	0.00169748
CNAG_05258		35.614	-3.23413	0.827397	-3.9088	9.27571e-05	0.00222617
CNAG_01031		888.084	-2.73399	0.707012	-3.86696	0.0001102	0.00259853
CNAG_12770		394.74	-3.27301	0.852949	-3.83729	0.000124399	0.0028912
CNAG_00454		97.1925	-2.81335	0.73397	-3.83306	0.000126559	0.0029246
CNAG_13059		7.99871	-6.49222	1.70154	-3.81551	0.000135903	0.00310641
CNAG_00981		35.0283	-2.9491	0.774226	-3.80909	0.000139478	0.00316881
CNAG_03143		6009.98	-3.52318	0.941105	-3.74366	0.000181357	0.00401868
CNAG_05251		121.933	-4.13153	1.13034	-3.65513	0.000257052	0.00529017
CNAG_12616		25.9618	-2.34229	0.645958	-3.62607	0.000287766	0.00589227
CNAG_12271		19.4703	-3.83265	1.06573	-3.59627	0.000322817	0.00656016
CNAG_03007		1527.31	-2.1105	0.60216	-3.50489	0.000456792	0.0088598
CNAG_12609		7.09397	6.23966	1.79605	3.47411	0.000512557	0.00977727
CNAG_05874		1064.76	-3.79431	1.10031	-3.4484	0.000563918	0.0106565
CNAG_03002		1279.34	-3.60785	1.049	-3.43934	0.000583139	0.010943
CNAG_06668		950.215	-2.69644	0.784445	-3.43739	0.000587349	0.0109965
CNAG_01751		426.364	-2.88482	0.841137	-3.42967	0.000604312	0.0112879
CNAG_06298		7915.88	-4.81786	1.40807	-3.42161	0.000622512	0.0115215
CNAG_12383		5.80911	-6.03131	1.81021	-3.33182	0.000862793	0.0151372
CNAG_03881		983.416	-2.40124	0.721671	-3.32733	0.000876836	0.0153172
CNAG_06347		455.996	-2.2607	0.683503	-3.30751	0.000941284	0.0163371
CNAG_07745		4937.63	-3.18243	0.971179	-3.27688	0.00104961	0.0177972
CNAG_02542	IRK2	2780.15	-3.22952	0.990455	-3.26064	0.00111162	0.018653
CNAG_12099		5.2478	-5.88818	1.81486	-3.24442	0.00117688	0.0196261
CNAG_04106		422.89	-3.75882	1.16773	-3.21892	0.00128673	0.0212389
CNAG_12958		38.6552	-2.12759	0.664329	-3.20261	0.00136186	0.0221952
CNAG_00539		830.586	-2.32413	0.729048	-3.1879	0.0014331	0.0231355
CNAG_07551		1402.67	-2.57133	0.812591	-3.16436	0.00155423	0.0248923
CNAG_07954		22.9424	-2.13646	0.678799	-3.14741	0.00164722	0.026131
CNAG_01742		18.2854	-3.29784	1.04782	-3.14732	0.00164773	0.026131
CNAG_01464	FHB1 (Nitric oxide dioxygenase)	5729.69	-2.96871	0.948814	-3.12886	0.00175484	0.0276302
CNAG_12851		10.6819	3.94302	1.2722	3.09937	0.00193933	0.02982
CNAG_12729		4.81114	5.68033	1.8532	3.06515	0.0021756	0.0326598
CNAG_12346		60.3247	-2.13361	0.698538	-3.0544	0.00225512	0.0335901
CNAG_12205		21.6866	-2.21906	0.736841	-3.01159	0.0025988	0.0378042
CNAG_04342		21.5777	-2.54068	0.863867	-2.94106	0.00327092	0.0461696
CNAG_00485		524.101	-2.61046	0.88868	-2.93746	0.00330911	0.0466273
CNAG_07765		74.5172	-5.55763	1.90653	-2.91505	0.00355636	0.0494556
CNAG_02986	YSA1	2376.01	-2.37642	0.824014	-2.88396	0.00392714	0.0533827
CNAG_13129		38.038	-2.5407	0.883639	-2.87527	0.00403684	0.0543261
